# Supplementary material for: The rhg1‐a (Rhg1 low‐copy) nematode resistance source harbors a copia‐family retrotransposon within the Rhg1‐encoded α‐SNAP gene
Source: Plant Direct. 2019 Aug 28;3(8):e00164. doi: 10.1002/pld3.164 (PMC6712407; doi:10.1002/pld3.164)
Supplement: Supplementary file 2 [file PLD3-3-e00164-s002.xlsx]

## Sheet: ss715606985+ (RAC) Accessions
SI Spreadsheet for: Bayless, Zapotocny et al. (2019) Plant Direct "The rhg1‐a (Rhg1 low‐copy) nematode resistance source harbors a copia‐family retrotransposon within the Rhg1‐encoded α‐SNAP gene."	Chromosome:	Gm07	Gm10	Gm11		Gm08	Gm08		Gm18	Gm18	Gm18	Gm18	Gm18	Gm18	Gm18	Gm18	Gm18	Gm18	Gm18	Gm18	Gm18	Gm18		Rhg1 right edge	Rhg1 left edge
	Position:	36449014	40672699	32951515		8323966	8390974		1621020	1631305	1640839	1652792	1663733	1671918	1675407	1682518	1691002	1699447	1702030	1710187	1713268	1718438		1632665	1663875	31210
	SNP:	ss715597431	ss715606985	ss715610416		ss715602757	ss715602764		ss715629217	ss715629233	ss715629242	ss715629248	ss715629260	ss715629264	ss715629266	ss715629273	ss715629280	ss715629286	ss715629288	ss715629291	ss715629296	ss715629298		1360	-8043
	Accessions								11645	1360	Glyma.18g022500	Glyma.18g022700	.01 kb inside	8043	11532	18643	27127	35572	38155	46312	49393	54563
	PI103088	T	A	C		C	A		C	C	C	C	G	A	T	G	G	T	C	A	C	G
	PI157405	T	A	T		C	A		C	C	C	C	G	A	T	G	G	T	C	A	C	G
	PI157441	T	A	C		C	A		C	C	C	C	G	A	T	G	G	T	C	A	C	G
	PI171441	T	A	T		T	A		C	C	C	C	G	A	T	G	G	T	C	A	C	G
	PI339868B	T	A	T		T	C		C	C	C	C	G	A	T	G	G	T	C	A	C	G
	PI398214	T	A	T		C	A		C	C	C	C	G	A	T	G	G	T	C	A	C	G
	PI398223	T	A	C		C	A		C	C	C	C	G	A	T	G	G	T	C	A	C	G
	PI398230	T	A	T		C	A		C	C	C	C	G	A	T	G	G	T	C	A	C	G
	PI398259	T	A	T		T	A		C	C	C	C	G	A	T	G	G	T	C	A	C	G
	PI398282	T	A	C		C	A		C	C	C	C	G	A	T	G	G	T	C	A	C	G
	PI398298	T	A	T		C	A		C	C	C	C	G	A	T	G	G	T	C	A	C	G
	PI398306	T	A	T		C	A		C	C	C	C	G	A	T	G	G	T	C	A	C	G
	PI398309	T	A	T		C	A		C	C	C	C	G	A	T	G	G	T	C	A	C	G
	PI398316	T	A	T		C	A		C	C	C	C	G	A	T	G	G	T	C	A	C	G
	PI398322	T	A	T		C	A		C	C	C	C	G	A	T	G	G	T	C	A	C	G
	PI398343	T	A	C		C	A		C	C	C	C	G	A	T	G	G	T	C	A	C	G
	PI398346	T	A	T		C	A		T	H	U	C	G	A	T	G	G	T	H	A	U	H
	PI398353	T	A	T		C	A		C	C	C	C	G	A	T	G	G	T	C	A	C	G
	PI398354	T	A	T		C	A		H	C	U	C	G	A	T	G	U	T	C	A	C	G
	PI398375	T	A	C		C	U		C	C	C	C	G	A	T	G	G	T	C	A	C	G
	PI398391	T	A	T		C	A		C	C	C	C	G	A	T	G	U	T	C	A	C	G
	PI398397	T	A	T		C	A		C	C	C	C	G	A	T	G	G	T	C	A	C	G
	PI398424	T	A	T		C	A		C	C	C	C	G	A	T	G	U	T	C	A	C	G
	PI398471	T	A	T		C	C		C	C	C	C	G	A	T	G	G	T	C	A	C	G
	PI398473	T	A	T		C	A		C	C	C	C	G	A	T	G	G	T	C	A	C	G
	PI398474	T	A	T		C	C		C	C	C	C	G	A	T	G	G	T	C	A	C	G
	PI398499	T	A	T		C	A		C	C	C	C	G	A	T	G	G	T	C	A	C	G
	PI398512	T	A	C		C	A		T	C	C	C	G	A	T	G	G	T	C	A	C	G
	PI398524	T	A	T		C	A		C	C	C	C	G	A	T	G	G	T	C	A	C	G
	PI398537	T	A	T		C	A		C	C	C	C	G	A	T	G	G	T	C	A	C	G
	PI398540	T	A	T		C	A		C	C	C	C	G	A	T	G	G	T	C	A	C	G
	PI398545	T	A	C		C	A		C	C	C	C	G	A	T	G	G	T	C	A	C	G
	PI398547	T	A	T		C	A		C	C	C	C	G	A	T	G	G	T	C	A	C	G
	PI398555	T	A	T		C	A		C	C	C	C	G	A	T	G	G	T	C	A	C	G
	PI398587	T	A	T		C	A		C	C	C	C	G	A	T	G	G	T	C	A	C	G
	PI398598	T	A	T		C	A		C	C	C	C	G	A	T	G	G	T	C	A	C	G
	PI398633	T	A	T		C	A		C	C	C	C	G	A	T	G	G	T	C	A	C	G
	PI398690	T	A	C		C	A		C	C	C	C	G	A	T	G	G	T	C	A	C	G
	PI398704	T	A	T		C	A		C	C	C	C	G	A	T	G	G	T	C	A	C	G
	PI398706	T	A	T		C	A		C	C	C	C	G	A	T	G	G	T	C	A	C	G
	PI398737	T	A	T		C	A		C	C	C	C	G	A	T	G	G	T	C	A	C	G
	PI398742	T	A	T		C	C		C	C	C	C	G	A	T	G	G	T	C	A	C	G
	PI398758	T	A	H		C	U		C	C	C	C	G	A	T	G	G	T	C	A	C	G
	PI398759	T	A	T		C	A		C	U	C	C	G	A	U	H	H	T	C	A	C	G
	PI398765	T	A	T		C	A		C	C	C	C	G	A	T	G	G	T	C	A	C	G
	PI398768	T	A	T		C	A		C	C	C	C	G	A	T	G	G	T	C	A	C	G
	PI398819	T	A	H		C	A		C	C	C	C	G	A	H	G	H	T	C	A	C	G
	PI398820	T	A	T		C	A		C	C	C	C	G	A	H	H	H	T	C	A	H	G
	PI398823	T	A	T		C	A		C	C	C	C	G	A	T	G	G	T	C	A	C	G
	PI398849	T	A	T		C	A		C	C	C	C	G	A	T	G	G	T	C	A	C	G
	PI398874	T	A	T		C	A		C	C	C	C	G	A	T	G	G	T	C	A	C	G
	PI398926	T	A	T		C	A		C	C	C	C	G	A	T	G	G	T	C	A	C	G
	PI398932	T	A	T		C	C		C	C	C	C	G	A	T	G	G	T	C	A	C	G
	PI398940	T	A	T		C	A		C	C	C	C	G	A	T	G	G	T	C	A	C	G
	PI398941	T	A	T		C	A		C	C	C	C	G	A	T	G	G	T	C	A	C	G
	PI398949	T	A	T		C	A		C	C	C	C	G	A	T	G	G	T	C	A	C	G
	PI398964	T	A	T		C	A		C	C	C	C	G	A	T	G	G	T	C	A	C	G
	PI404198A	T	A	C		T	C		C	C	C	C	G	A	T	G	G	T	C	A	C	G
	PI404198B	T	A	T		T	C		C	C	C	C	G	A	T	G	G	T	C	A	C	G
	PI407771	T	A	T		C	A		C	C	C	C	G	A	T	G	G	T	C	A	C	G
	PI407907B	T	A	C		C	A		C	C	C	C	G	A	T	G	G	T	C	A	C	G
	PI407974B	T	A	T		C	A		C	C	C	C	G	A	T	G	G	T	C	A	C	G
	PI408020D	T	A	T		C	A		C	C	C	C	G	A	T	G	G	T	C	A	C	G
	PI408048B	T	A	C		C	A		C	C	C	C	G	A	T	G	G	T	C	A	C	G
	PI408068C	T	A	C		C	A		H	C	C	C	G	A	T	G	G	T	C	A	C	G
	PI408112	T	A	T		C	A		C	C	C	C	G	A	T	G	G	T	C	A	C	G
	PI408137B	T	A	T		C	A		C	C	C	C	G	A	T	G	G	T	C	A	C	G
	PI408200A	T	A	C		C	A		C	C	C	C	G	A	T	G	G	T	C	A	C	G
	PI408202	T	A	C		C	A		C	C	C	C	G	A	T	G	G	T	C	A	C	G
	PI408229C	T	A	T		C	A		C	C	C	C	G	A	T	G	G	T	C	A	C	G
	PI408269C	T	A	T		C	A		C	C	C	C	G	A	T	G	G	T	C	A	C	G
	PI408269D	T	A	T		C	A		C	C	C	C	G	A	T	G	G	T	C	A	C	G
	PI408302	T	A	T		C	A		C	C	C	C	G	A	T	G	G	T	C	A	C	G
	PI416873B	T	A	T		C	A		C	C	C	C	G	A	T	G	U	T	C	A	U	G
	PI423724	T	A	C		C	A		C	C	C	C	G	A	T	G	G	T	C	A	C	G
	PI423727	T	A	T		C	A		C	C	C	C	G	A	T	G	G	T	C	A	C	G
	PI423729	T	A	T		C	A		C	C	C	C	G	A	T	G	G	T	C	A	C	G
	PI423738	T	A	T		C	A		C	C	C	C	G	A	T	G	G	T	C	A	C	G
	PI423760	T	A	T		C	A		C	C	C	C	G	A	T	G	G	T	C	A	C	G
	PI423862	T	A	C		C	A		C	C	C	C	G	A	T	G	G	T	C	A	C	G
	PI424149	T	A	T		C	A		C	C	C	C	G	A	T	G	G	T	C	A	C	G
	PI424151	T	A	T		C	A		C	C	C	C	G	A	T	G	G	T	C	A	C	G
	PI424164A	T	A	C		C	A		C	C	C	C	G	A	T	G	G	T	C	A	C	G
	PI424167	T	A	C		C	A		C	C	C	C	G	A	T	G	G	T	C	A	C	G
	PI424182B	T	A	C		C	U		C	C	C	C	G	A	T	G	G	T	C	A	C	G
	PI424182C	T	A	C		C	A		C	C	C	C	G	A	T	G	G	T	C	A	C	G
	PI424187	T	A	C		C	A		C	C	C	C	G	A	T	G	G	T	C	A	C	G
	PI424214A	T	A	C		C	A		C	C	C	C	G	A	T	G	G	T	C	A	C	G
	PI424214C	T	A	C		C	A		C	C	C	C	G	A	T	H	U	T	C	A	C	G
	PI424226	T	A	T		C	A		C	C	C	C	G	A	T	G	G	T	C	A	C	G
	PI424227B	T	A	T		C	A		C	C	C	C	G	A	T	G	G	T	C	A	T	G
	PI424236	T	A	T		C	A		C	C	C	C	G	A	T	G	G	T	C	A	T	G
	PI424248	T	A	C		C	A		C	C	C	C	G	A	T	G	G	T	C	A	C	G
	PI424251B	T	A	C		C	A		C	C	C	C	G	A	T	G	G	T	C	A	C	G
	PI424254	T	A	T		T	A		C	C	C	C	G	A	T	G	G	T	C	A	C	G
	PI424294A	T	A	T		C	A		C	C	C	C	G	A	T	G	G	T	C	A	C	G
	PI424298	T	A	T		C	A		C	C	C	C	G	A	T	G	G	T	C	A	C	G
	PI424309A	T	A	C		C	A		C	C	C	C	G	A	T	G	G	T	C	A	C	G
	PI424310	T	A	T		C	A		C	C	C	C	G	A	T	G	G	T	C	A	C	G
	PI424318	T	A	T		C	A		C	C	C	C	G	A	T	G	G	T	C	A	C	G
	PI424332	T	A	T		C	A		C	C	C	C	G	A	T	G	G	T	C	A	C	G
	PI424344	T	A	T		C	A		C	C	C	C	G	A	T	G	G	T	C	A	C	G
	PI424523B	T	A	T		C	A		C	C	C	C	G	A	T	G	G	T	C	A	C	G
	PI424549B	T	A	T		C	A		C	C	C	C	G	A	T	G	G	T	C	A	C	G
	PI424577	T	A	C		C	A		C	C	C	C	G	A	T	G	G	T	C	A	C	G
	PI424578	T	A	C		C	A		C	C	C	C	G	A	T	G	G	T	C	A	C	G
	PI424581	T	A	C		C	A		U	C	C	C	G	A	T	G	G	T	C	A	C	G
	PI424585	T	A	T		T	A		T	C	C	C	G	A	T	G	G	T	C	A	C	G
	PI424596	T	A	T		C	A		C	C	C	C	G	A	T	G	G	T	C	A	C	G
	PI424608A	T	A	T		T	A		T	C	C	C	G	A	T	G	G	T	C	A	C	G
	PI424617	T	A	C		C	A		C	C	C	C	G	A	T	G	G	T	C	A	C	G
	PI437654	T	A	T		U	C		C	C	C	C	G	A	T	G	G	T	C	A	C	G
	PI437679	T	A	T		T	C		C	C	C	C	G	A	T	G	G	T	C	A	C	G
	PI437690	T	A	T		T	C		C	C	C	C	G	A	T	G	G	T	C	A	C	G
	PI442008	T	A	T		C	A		C	C	C	C	G	A	T	G	G	T	C	A	C	G
	PI442012A	T	A	T		C	A		C	C	C	C	G	A	T	G	G	T	C	A	C	G
	PI458020	T	A	T		C	A		C	C	C	C	G	A	T	G	G	T	C	A	C	G
	PI458030	T	A	T		C	A		C	C	C	C	G	A	T	G	G	T	C	A	C	G
	PI458085A	T	A	T		C	A		C	C	C	C	G	A	T	G	G	T	C	A	C	G
	PI458175B	T	A	T		C	A		C	C	C	C	G	A	T	G	G	T	C	A	C	G
	PI458199	T	A	H		C	A		C	C	C	C	G	A	C	H	U	T	C	A	C	G
	PI506908	T	A	H		C	A		C	C	C	C	G	A	T	G	G	T	C	A	C	G
	PI508296G	T	A	T		C	A		C	C	C	C	G	A	T	G	G	T	C	A	C	G
	PI508296H	T	A	C		C	A		C	C	C	C	G	A	T	G	G	T	C	A	C	G
	PI509085	T	A	T		C	A		H	C	C	C	G	A	T	G	G	T	C	A	C	H
	PI509095	T	A	T		T	A		U	C	C	C	G	A	T	U	H	T	H	A	C	G
	PI509100	T	A	T		U	A		C	C	C	C	G	A	T	G	G	T	C	A	C	G
	PI567304	T	A	T		T	C		C	C	C	C	G	A	T	G	G	T	C	A	C	G
	PI567305	T	A	T		T	A		C	C	C	C	G	A	T	G	G	T	C	A	C	G
	PI567326A	T	A	T		C	A		C	C	C	C	G	A	T	G	G	T	C	A	C	G
	PI567336A	T	A	T		C	A		C	C	C	C	G	A	T	G	G	T	C	A	C	G
	PI567336B	T	A	T		C	A		C	C	C	C	G	A	T	G	G	T	C	A	C	G
	PI567336C	T	A	T		C	A		C	C	C	C	G	A	T	G	G	T	C	A	C	G
	PI567378	T	A	H		U	A		C	C	C	C	G	A	T	G	U	T	C	A	C	G
	PI567386	T	A	C		C	A		C	C	C	C	G	A	T	G	G	T	C	A	C	G
	PI567387	T	A	T		C	A		C	C	C	C	G	A	T	G	G	T	C	A	C	G
	PI567388	T	A	T		T	A		C	C	C	C	G	A	T	G	G	T	C	A	C	G
	PI567398	T	A	C		C	A		C	C	C	C	G	A	T	G	G	T	C	A	C	G
	PI567419A	T	A	C		C	A		C	C	C	C	G	A	T	G	G	T	C	A	C	G
	PI567420	T	A	C		C	A		C	C	C	C	G	A	T	G	G	T	C	A	C	G
	PI567421	T	A	C		C	A		C	C	C	C	G	A	T	G	G	T	C	A	C	G
	PI567466B	T	A	C		C	A		C	C	C	C	G	U	T	G	G	H	C	A	C	H
	PI567491A	T	A	T		T	C		C	C	C	C	G	A	T	G	G	T	C	A	C	G
	PI567516C	T	A	T		C	A		C	C	C	C	G	A	T	G	G	T	C	A	C	G
	PI594847	T	A	T		T	A		C	C	C	C	G	A	T	G	G	T	C	A	C	G
	PI603421B	T	A	T		T	C		C	C	C	C	G	A	T	G	G	T	C	A	C	G
	PI603445B	T	A	T		T	C		C	C	C	C	G	A	T	G	G	T	C	A	C	G
	PI603497	T	A	T		C	C		C	C	C	C	G	A	T	G	G	T	C	A	C	G
	PI603527A	T	A	C		T	A		C	C	C	C	G	A	T	G	G	T	C	A	C	G
	PI603527B	T	A	T		T	A		C	C	C	C	G	A	T	G	G	T	C	A	C	G
	PI603545B	T	A	T		C	A		C	C	U	C	G	H	T	G	G	H	H	A	C	U
	PI603547	T	A	T		T	C		C	C	C	C	G	A	T	G	G	T	C	A	C	G
	PI603555	T	A	C		T	C		C	C	C	C	G	A	T	G	G	T	C	A	C	G
	PI603568	T	A	C		C	A		C	C	C	C	G	A	T	G	G	T	C	A	T	G
	PI603585A	T	A	T		T	C		C	C	C	C	G	A	T	G	G	T	C	A	C	G
	PI603585B	T	A	T		T	C		C	C	C	C	G	A	T	G	G	T	C	A	C	G
	PI510675	T	A	C		T	A		C	C	C	C	G	A	T	G	G	T	C	A	C	G
	PI511813	T	A	T		T	A		C	C	C	C	G	A	T	G	G	T	C	A	C	G
	PI515960	T	A	H		H	A		C	C	C	C	G	A	T	G	G	T	C	A	C	G
	PI518665	T	A	T		T	A		C	C	C	C	G	A	T	G	G	T	C	A	C	G
	PI518677	T	A	T		T	A		C	C	C	C	G	A	T	G	G	T	C	A	C	G
	PI522236	T	A	C		T	A		C	C	C	C	G	A	T	G	G	T	C	A	C	G
	PI531068	T	A	T		T	A		H	H	U	C	G	A	T	G	G	T	U	A	H	H
	PI533605	T	A	T		T	A		C	C	C	C	G	A	T	G	G	T	C	A	C	G
	PI542712	T	A	T		T	A		C	C	C	C	G	A	T	G	G	T	C	A	C	G
	PI543793	T	A	T		T	A		C	C	C	C	G	A	T	G	G	T	C	A	U	G
	PI543794	T	A	C		T	A		C	C	C	C	G	A	T	G	G	T	C	A	C	G
	PI543795	T	A	T		T	A		C	C	C	C	G	A	T	G	G	T	C	A	C	G
	PI543855	T	A	T		T	A		C	C	C	C	G	A	T	G	G	T	C	A	C	G
	PI544354	T	A	C		T	A		C	C	C	C	G	A	T	G	G	T	C	A	C	G
	PI548546	T	A	T		T	A		C	C	C	C	G	A	T	G	G	T	C	A	C	G
	PI548645	T	A	C		T	A		C	C	C	C	G	A	T	G	G	T	C	A	C	G
	PI548655	T	A	T		T	A		C	C	C	C	G	A	T	G	G	T	C	A	C	G
	PI548665	T	A	T		T	A		C	C	C	C	G	A	T	G	G	T	C	A	C	G
	PI548970	T	A	T		T	A		C	C	C	C	G	A	T	G	G	T	C	A	C	G
	PI548975	T	A	T		T	A		C	C	C	C	G	H	T	G	G	H	H	A	C	U
	PI548976	T	A	T		H	A		C	C	C	C	G	A	T	G	G	T	C	A	C	G
	PI548982	T	A	H		H	A		C	C	C	C	G	A	H	G	U	T	C	A	C	G
	PI548988	T	A	T		T	A		C	C	C	C	G	A	T	G	G	T	C	A	C	G
	PI548991	T	A	T		T	A		C	C	C	C	G	A	T	G	G	T	C	A	C	G
	PI553047	T	A	T		T	A		C	C	C	C	G	A	T	G	G	T	C	A	C	G
	PI553052	T	A	C		H	A		C	C	C	C	G	A	T	G	G	T	C	A	C	G
	PI555453	T	A	C		T	A		C	C	C	C	G	A	T	G	G	T	C	A	C	G
	PI559370	T	A	C		T	A		C	C	C	C	G	A	T	G	G	T	C	A	C	G
	PI559932	T	A	C		T	A		C	C	C	C	G	A	T	G	G	T	C	A	C	G
	PI559934	T	A	C		T	A		C	C	C	C	G	A	T	G	G	T	C	A	C	G
	PI561400	T	A	T		T	A		C	C	C	C	G	A	T	G	G	T	C	A	C	G
	PI568236	T	A	T		T	A		C	C	C	C	G	A	T	G	G	T	C	A	C	G
	PI576154	T	A	C		T	A		C	C	C	C	G	A	T	G	G	T	C	A	C	G
	PI595645	T	A	C		T	A		C	C	C	C	G	A	T	G	G	T	C	A	C	G
	PI597388	T	A	T		H	A		C	C	C	C	G	A	T	G	G	T	C	A	C	G
	PI602597	T	A	T		T	A		C	C	C	C	G	A	T	G	G	T	C	A	C	G
	PI603953	T	A	T		T	A		C	C	C	C	G	A	T	G	G	T	C	A	C	G
	PI604100	T	A	C		T	A		C	C	C	C	G	A	T	G	G	T	C	A	C	G
	PI606749	T	A	C		T	A		C	C	C	C	G	A	T	G	G	T	C	A	C	G
	PI607528	T	A	H		H	A		C	C	C	C	G	A	T	G	G	T	C	A	C	G
	PI612146	T	A	T		T	A		C	C	C	C	G	A	T	G	G	T	C	A	C	G
	PI613195	T	A	T		T	A		C	C	C	C	G	A	T	G	G	T	C	A	C	G
	PI614732	T	A	T		C	A		C	C	C	C	G	A	T	G	G	T	C	A	C	G
	PI617041	T	A	T		T	A		C	C	C	C	G	A	T	G	G	T	C	A	C	G
	PI619232	T	A	T		T	A		C	C	C	C	G	A	T	G	G	T	C	A	C	G
	PI629015	T	A	C		C	A		C	C	C	C	G	A	T	G	G	T	C	A	C	G
	PI630984	T	A	C		C	A		C	C	C	C	G	A	U	G	G	T	C	A	C	G
	PI634335	T	A	T		T	A		C	C	C	C	G	A	T	G	G	T	C	A	C	G
	PI635039	T	A	U		T	A		C	C	C	C	G	A	T	G	G	T	C	A	C	G
	PI79756	T	A	T		T	A		C	C	C	C	G	A	T	G	G	T	C	A	C	G
	PI82286	T	A	T		C	A		C	C	C	C	G	A	T	G	G	T	C	A	C	G
	PI84751	T	A	T		T	C		C	C	C	C	G	A	T	G	G	T	C	A	C	G
	PI84960	T	A	T		C	A		C	C	C	C	G	A	T	G	G	T	C	A	C	G
	PI85465	T	A	T		C	A		C	C	C	C	G	A	T	G	G	T	C	A	C	G
	PI89003-1	T	A	T		T	A		C	C	C	C	G	A	T	G	G	T	C	A	C	G
	PI89772	T	A	T		T	C		C	C	C	C	G	A	T	G	G	T	C	A	C	G
	PI90763	T	A	T		T	C		C	C	C	C	G	A	T	G	G	T	C	A	C	G
	PI96280	T	A	T		T	A		C	C	C	C	G	A	T	G	G	T	C	A	C	G
	PI171442	T	A	C		C	H		C	C	C	C	G	A	T	G	G	T	C	A	C	U
	PI174863	T	A	C		T	A		C	C	C	C	G	A	T	G	G	T	C	A	C	G
	PI273483C	T	A	T		C	A		C	C	C	C	G	A	T	G	G	T	C	A	C	G
	PI291274B	T	A	T		T	C		C	C	C	C	G	A	T	G	G	T	C	A	C	G
	PI303652	T	A	T		T	C		C	C	C	C	G	A	T	G	G	T	C	A	C	G
	PI315701	T	A	T		T	A		C	C	C	C	G	A	T	G	G	T	C	A	C	G
	PI339996	T	A	T		C	U		C	C	C	C	G	A	T	G	G	T	C	A	C	G
	PI340002	T	A	T		C	A		C	C	C	C	G	A	T	G	G	T	C	A	C	G
	PI340010	T	A	T		C	A		C	C	C	C	G	A	T	G	G	T	C	A	C	G
	PI340039	T	A	T		C	A		C	C	C	C	G	A	T	G	G	T	C	A	C	G
	PI340040	T	A	C		C	A		C	C	C	C	G	A	T	G	G	T	C	A	C	G
	PI391581A	T	A	T		C	A		C	C	C	C	G	A	T	G	G	T	C	A	C	G
	PI391589A	T	A	C		C	A		C	C	C	C	G	A	T	G	G	T	C	A	C	G
	PI393538	T	A	T		C	A		H	C	C	C	G	A	T	G	G	T	C	A	C	G
	PI398224	T	A	T		C	U		C	C	C	C	G	A	T	G	G	T	C	A	C	G
	PI398227	T	A	T		C	U		C	C	C	C	G	A	T	G	G	T	C	A	C	G
	PI398231	T	A	T		C	U		C	C	C	C	G	A	T	G	U	T	C	A	C	G
	PI398248	T	A	T		C	U		C	C	C	C	G	A	T	G	G	T	C	A	C	G
	PI398286	T	A	T		C	A		C	C	C	C	G	A	T	G	G	T	C	A	C	G
	PI398287	T	A	T		C	A		C	C	C	C	G	A	T	G	G	T	C	A	C	G
	PI398317	T	A	C		C	A		C	C	C	C	G	A	T	G	G	T	C	A	C	G
	PI398382	T	A	T		C	A		C	C	C	C	G	A	T	G	G	T	C	A	C	G
	PI398388	T	A	T		C	A		C	C	C	C	G	A	T	G	G	T	C	A	C	G
	PI398394	T	A	T		C	A		C	C	C	C	G	A	T	G	G	T	C	A	C	G
	PI398398	T	A	T		C	A		C	C	C	C	G	A	T	G	G	T	C	A	C	G
	PI398419	T	A	T		C	A		C	C	C	C	G	A	T	G	G	T	C	A	C	G
	PI398427	T	A	T		C	A		C	C	C	C	G	A	T	G	G	T	C	A	C	G
	PI398429	T	A	T		C	A		C	C	C	C	G	A	T	G	G	T	C	A	C	G
	PI398480	T	A	T		C	A		C	C	C	C	G	A	T	G	G	T	C	A	C	G
	PI398529	T	A	T		C	A		C	C	C	C	G	A	T	G	G	T	C	A	C	G
	PI398564	T	A	T		C	A		C	C	C	C	G	A	T	G	H	T	C	A	C	G
	PI398594	T	A	T		C	A		C	C	C	C	G	A	T	G	G	T	C	A	C	G
	PI398618	T	A	T		C	A		C	C	C	C	G	A	T	G	G	T	C	A	C	G
	PI398619	T	A	T		C	U		C	C	C	C	G	A	T	G	G	T	C	A	C	G
	PI398643	T	A	T		C	A		C	C	C	C	G	A	T	G	G	T	C	A	C	G
	PI398692	T	A	C		C	A		C	C	C	C	G	A	T	G	G	T	C	A	C	G
	PI398720	T	A	T		C	A		C	C	C	C	G	A	T	G	G	T	C	A	C	G
	PI398738	T	A	T		C	A		C	C	C	C	G	A	T	G	G	T	C	A	C	G
	PI398744	T	A	T		C	A		C	C	C	C	G	A	T	G	G	T	C	A	C	G
	PI398767	T	A	T		C	A		C	C	C	C	G	A	T	G	G	T	C	A	C	G
	PI398801	T	A	T		C	A		C	C	C	C	G	A	T	G	G	T	C	A	C	G
	PI398802	T	A	T		C	A		C	C	C	C	G	A	T	G	G	T	C	A	C	G
	PI398803	T	A	T		C	A		C	C	C	C	G	A	T	G	G	T	C	A	C	G
	PI398854	T	A	T		C	A		C	C	C	C	G	A	T	G	G	T	C	A	C	G
	PI398889	T	A	T		C	A		C	C	C	C	G	A	T	G	U	T	C	A	C	G
	PI399056	T	A	T		C	A		C	C	C	C	G	A	T	G	G	T	C	A	C	G
	PI399058	T	A	T		C	A		T	C	C	C	G	A	T	G	G	T	C	A	C	G		30
	PI399061	T	A	T		C	A		C	C	C	C	G	A	T	G	G	T	C	A	C	G
	PI399064	T	A	T		T	A		C	C	C	C	G	A	T	G	G	T	C	A	C	G
	PI399070	T	A	T		C	A		C	C	C	C	G	A	T	G	G	T	C	A	C	G
	PI399071	T	A	C		C	A		C	C	C	C	G	A	T	G	G	T	C	A	C	G
	PI404166	T	A	T		T	C		C	C	C	C	G	A	T	G	G	T	C	A	C	G
	PI404167	T	A	T		T	C		C	C	C	C	G	A	T	G	G	T	C	A	C	G
	PI407770	T	A	T		C	A		C	C	C	C	G	A	T	G	G	T	C	A	C	G
	PI407788A	T	A	T		C	A		C	C	C	C	G	A	T	G	G	T	C	A	C	G
	PI407795A	T	A	T		C	A		C	C	C	C	G	A	T	G	G	T	C	A	C	G
	PI407805A	T	A	C		C	A		C	C	C	C	G	A	T	G	G	T	C	A	C	G
	PI407805B	T	A	C		C	A		C	C	C	C	G	A	T	G	G	T	C	A	C	G
	PI407805C	T	A	C		C	A		C	C	C	C	G	A	T	G	G	T	C	A	C	G
	PI407806B	T	A	T		C	A		C	C	C	C	G	A	T	G	G	T	C	A	C	G
	PI407824	T	A	T		C	A		T	C	C	C	G	A	T	G	G	T	C	A	C	G
	PI407831	T	A	T		C	A		T	C	C	C	G	A	T	G	G	T	C	A	C	G
	PI407833A	T	A	T		C	A		C	C	C	C	G	A	T	G	G	T	C	A	C	G
	PI407833B	T	A	T		C	A		C	C	C	C	G	A	T	G	G	T	C	A	C	G
	PI407836	T	A	H		C	H		C	C	C	C	G	A	H	H	H	T	C	A	U	G
	PI407838	T	A	T		C	A		T	C	C	C	G	A	T	G	G	T	C	A	C	G
	PI407842	T	A	T		C	C		T	C	C	C	G	A	T	G	G	T	C	A	C	G
	PI408055C	T	A	T		C	A		C	C	C	C	G	A	T	G	G	T	C	A	C	G
	PI408120	T	A	C		C	A		C	C	C	C	G	A	T	G	G	T	C	A	C	G
	PI408233B	T	A	T		C	A		C	C	C	C	G	A	T	G	G	T	C	A	C	G
	PI417579	T	A	T		T	A		C	C	C	C	G	A	T	G	G	T	C	A	C	G
	PI423756A	T	A	T		C	A		C	C	C	C	G	A	T	G	G	T	C	A	C	G
	PI423767	T	A	H		C	A		C	C	C	C	G	A	T	G	U	T	C	A	C	G
	PI423811	T	A	T		C	A		C	C	C	C	G	A	T	G	G	T	C	A	C	G
	PI423813	T	A	T		C	A		C	C	C	C	G	A	T	G	G	T	C	A	C	G
	PI423825	T	A	T		C	A		C	C	C	C	G	A	T	G	G	T	C	A	C	G
	PI423830B	T	A	T		C	A		C	C	C	C	G	A	T	G	G	T	C	A	C	G
	PI423926	T	A	T		T	A		C	C	C	C	G	A	T	G	G	T	C	A	C	G
	PI423927	T	A	T		T	A		C	C	C	C	G	A	T	G	G	T	C	A	C	G
	PI424159C	T	A	T		C	A		C	C	C	C	G	A	T	G	G	T	C	A	C	G
	PI424229B	T	A	T		C	A		C	C	C	C	G	A	T	G	G	T	C	A	C	G
	PI424335A	T	A	T		C	A		C	C	C	C	G	A	T	G	G	T	C	A	C	G
	PI424335B	T	A	T		C	A		C	C	C	C	G	A	T	G	G	T	C	A	C	G
	PI424377	T	A	H		C	A		C	C	C	C	G	A	H	U	H	T	C	A	C	G
	PI424379	T	A	T		C	A		C	C	C	C	G	A	H	G	G	T	C	A	C	G
	PI424484A	T	A	T		C	A		C	C	C	C	G	A	T	G	G	T	C	A	C	G
	PI424484B	T	A	T		C	A		C	C	C	C	G	A	T	G	G	T	C	A	C	G
	PI424545	T	A	T		C	A		C	C	C	C	G	A	T	G	G	T	C	A	C	G
	PI424549A	T	A	T		C	A		C	C	C	C	G	A	T	G	G	T	C	A	C	G
	PI424551	T	A	T		C	A		C	C	C	C	G	A	T	G	G	T	C	A	C	G
	PI424580	T	A	T		C	A		C	C	C	C	G	A	T	G	G	T	C	A	C	G
	PI424595	T	A	T		T	A		T	C	C	C	G	A	T	G	G	T	C	A	C	G
	PI437725	T	A	T		T	C		C	C	C	C	G	A	T	G	G	T	C	A	C	G
	PI438342	T	A	T		T	A		C	C	C	C	G	A	T	G	G	T	C	A	C	G
	PI438489B	T	A	T		T	H		C	C	C	C	G	A	T	G	G	T	C	A	C	G
	PI438491	T	A	C		T	A		C	C	C	C	G	A	T	G	G	T	C	A	C	G
	PI438496B	T	A	C		T	C		C	C	C	C	G	A	T	G	G	T	C	A	C	G
	PI438497	T	A	T		T	C		C	C	C	C	G	A	T	G	G	T	C	A	C	G
	PI438498	T	A	T		T	C		C	C	C	C	G	A	T	G	G	T	C	A	C	G
	PI458085B	T	A	T		C	A		C	C	C	C	G	A	T	G	G	T	C	A	C	G
	PI458146	T	A	H		C	A		C	C	C	C	G	A	T	G	G	T	C	A	C	G
	PI464910	T	A	T		T	C		C	C	C	C	G	A	T	G	G	T	C	A	C	G
	PI468903	T	A	T		T	C		C	C	C	C	G	A	T	G	G	T	C	A	C	G
	PI468915	T	A	T		T	C		C	C	C	C	G	A	T	G	G	T	C	A	C	G
	PI494182	T	A	C		T	A		C	C	C	C	G	A	T	G	G	T	C	A	C	G
	PI497966	T	A	C		T	A		C	C	C	C	G	A	T	G	G	T	C	A	C	G
	PI506862	T	A	T		C	A		C	C	C	C	G	A	T	G	G	T	C	A	C	G
	PI507354	T	A	C		T	A		C	C	C	C	G	A	T	G	G	T	C	A	C	G
	PI507413	T	A	T		T	A		C	C	C	C	G	A	T	G	G	T	C	A	C	G
	PI507422	T	A	T		T	A		C	C	C	C	G	A	T	G	G	T	C	A	C	G
	PI507423	T	A	T		T	A		C	C	C	C	G	A	T	G	G	T	C	A	C	G
	PI507443	T	A	T		T	A		C	C	C	C	G	A	T	G	G	T	C	A	C	G
	PI507470	T	A	T		T	A		C	C	C	C	G	A	T	G	G	T	C	A	C	G
	PI507474	T	A	T		T	A		C	C	C	C	G	A	T	G	G	T	C	A	C	G
	PI507475	T	A	T		T	A		C	C	C	C	G	A	T	G	G	T	C	A	C	G
	PI507476	T	A	C		T	A		C	C	C	C	G	A	T	G	G	T	C	A	C	G
	PI507501	T	A	H		C	A		C	C	C	C	G	A	T	G	G	T	C	A	C	G
	PI508296E	T	A	C		C	A		C	C	C	C	G	A	T	G	G	T	C	A	C	G
	PI509083	T	A	H		C	A		C	C	C	C	G	A	T	G	G	T	C	A	C	G
	PI518676	T	A	T		T	A		C	C	C	C	G	A	T	G	G	T	C	A	C	G
	PI518772	T	A	T		T	A		C	C	C	C	G	A	T	G	G	T	C	A	C	G
	PI548171	T	A	H		C	A		C	C	C	C	G	A	T	G	G	T	C	A	C	G
	PI548205	T	A	C		T	C		C	C	C	C	G	A	T	G	G	T	C	A	C	G
	PI548290	T	A	H		T	A		C	C	C	C	G	A	T	G	G	T	C	A	C	G
	PI548402	T	A	T		T	C		C	C	C	C	G	A	T	G	G	T	C	A	C	G
	PI548402S	T	A	T		T	C		C	C	C	C	G	A	T	G	G	T	C	A	C	G
	PI548440	T	A	C		C	A		C	C	C	C	G	A	T	G	G	T	C	A	C	G
	PI548463	T	A	T		T	A		C	C	C	C	G	A	T	G	G	T	C	A	C	G
	PI548467	T	A	T		C	A		C	C	C	C	G	A	T	G	G	T	C	A	C	G
	PI548563	T	A	T		T	A		C	C	C	C	G	A	T	G	G	T	C	A	C	G
	PI556949	T	A	T		T	C		C	C	C	C	G	A	T	G	G	T	C	A	C	G
	PI561361	T	A	T		T	A		C	C	C	C	G	A	T	G	G	T	C	A	C	G
	PI561362	T	A	T		T	A		C	C	C	C	G	A	T	G	U	T	C	A	C	G
	PI561363	T	A	H		T	A		U	C	U	C	G	A	T	G	G	T	U	A	C	G
	PI561401	T	A	T		T	A		C	C	C	C	G	A	T	G	G	T	C	A	C	G
	PI561470	T	A	T		U	A		C	C	C	C	G	A	T	G	G	T	C	A	C	G
	PI561570	T	A	C		T	A		C	C	C	C	G	A	T	G	G	T	C	A	C	G
	PI562611	T	A	H		H	A		C	C	C	C	G	A	T	G	G	T	C	A	C	G
	PI564276	T	A	T		T	A		C	C	C	C	G	A	T	G	G	T	C	A	C	G
	PI564281	T	A	H		H	A		C	C	C	C	G	A	T	G	G	T	C	A	C	G
	PI567230	T	A	C		H	A		C	C	C	U	G	G	T	G	G	C	T	A	C	A
	PI567234A	T	A	C		C	A		C	C	C	C	G	A	T	G	G	T	C	A	C	G
	PI567342	T	A	T		C	A		C	C	C	C	G	A	T	G	G	T	C	A	C	G
	PI584527	T	A	H		H	A		C	C	C	C	G	A	T	G	G	T	C	A	C	G
	PI590579	T	A	H		C	A		C	C	C	C	G	A	T	G	G	T	C	A	C	G
	PI593647	T	A	H		H	A		C	C	C	C	G	A	T	G	G	T	C	A	C	G
	PI593995A	T	A	C		C	A		C	C	C	C	G	A	T	G	G	T	C	A	C	G
	PI593999B	T	A	T		T	A		C	C	C	C	G	A	T	G	G	T	C	A	C	G
	PI594170A	T	A	C		T	A		C	C	C	C	G	A	T	G	G	T	C	A	C	G
	PI594170B	T	A	C		T	A		C	C	C	C	G	A	T	G	G	T	C	A	C	G
	PI597436	T	A	T		T	A		C	C	C	C	G	A	T	G	G	T	C	A	C	G
	PI602492	T	A	T		T	A		C	C	C	C	G	A	T	G	G	T	C	A	C	G
	PI603218	T	A	C		T	A		C	C	C	C	G	A	T	G	G	T	C	A	C	G
	PI605779D	T	A	T		T	A		C	C	C	C	G	A	T	G	G	T	C	A	C	G
	PI612614	T	A	T		C	A		C	C	C	C	G	A	T	G	G	T	C	A	C	G
	PI629013	T	A	T		C	A		C	C	C	C	G	A	T	G	G	T	C	A	C	G
	PI633620	T	A	T		T	C		C	C	C	C	G	A	T	G	G	T	C	A	C	G
	PI633736	T	A	T		T	A		C	C	C	C	G	A	T	G	G	T	C	A	C	G
	PI636694	T	A	T		C	A		C	C	C	C	G	A	T	G	G	T	C	A	C	G
	PI641938	T	A	T		T	A		C	C	C	C	G	A	T	G	G	T	C	A	C	G
	PI644042	T	A	C		T	A		C	C	C	C	G	A	T	G	G	T	C	A	C	G
	PI644043	T	A	C		T	A		C	C	C	C	G	A	T	G	G	T	C	A	C	G
	PI644044	T	A	C		T	A		C	C	C	C	G	A	T	G	G	T	C	A	C	G
	PI644045	T	A	C		T	A		C	C	C	C	G	A	T	G	G	T	C	A	C	G
	PI644046	T	A	C		T	A		C	C	C	C	G	A	T	G	G	T	C	A	C	G
	PI646156	T	A	T		C	A		T	C	C	C	G	A	T	G	G	T	C	A	C	G
	PI646157	T	A	T		T	A		H	C	C	C	G	A	T	G	U	T	C	A	C	G
	PI647082	T	A	H		T	A		H	C	C	C	G	A	T	G	H	T	C	A	C	G
	PI654356	T	A	T		T	A		C	C	C	C	G	A	T	G	G	T	C	A	C	G
	PI656647	T	A	T		T	A		C	C	C	C	G	A	T	G	G	T	C	A	C	G
	PI398452	H	A	C		C	A		C	A	C	C	G	A	C	A	A	T	C	A	C	G
	PI572240	H	A	C		H	A		C	C	C	C	G	A	H	H	G	T	C	A	U	G
	PI567184	H	A	C		U	A		C	C	U	C	G	H	T	G	G	H	H	A	C	U		46
	PI458034	C	A	C		C	C		T	C	C	C	G	A	C	A	A	T	C	A	C	G										C	C	C	C	G	A	T	G	G	T	C	A	C	G
	PI458053B	C	A	C		C	A		C	A	C	C	G	A	C	A	A	T	C	A	C	G
	PI587886	C	A	C		T	A		C	C	C	C	G	A	C	H	H	T	C	A	C	H		49
	PI398983	T	H	C		C	A		T	C	C	C	A	A	C	A	A	T	C	G	T	G
	PI423748A	T	H	T		C	A		C	C	C	C	G	A	T	G	G	T	C	G	T	G
	PI567319B	T	H	C		C	A		C	C	C	C	G	A	T	G	G	T	C	A	C	G
	PI603551C	T	H	T		H	U		C	C	C	C	G	G	T	G	G	C	T	A	C	A
	PI423914A	T	H	T		C	A		C	C	C	C	G	A	T	G	G	T	C	A	C	G
	PI437703	T	H	H		C	A		C	C	C	C	G	A	T	G	G	T	C	A	C	G
	PI567234B	T	H	C		C	A		C	C	C	C	G	A	T	G	G	T	C	A	C	G
	PI398389	C	H	C		C	A		C	A	C	C	H	A	C	A	A	T	C	G	H	G
	PI398708	C	H	C		C	A		T	A	C	C	H	A	C	A	A	T	C	G	U	G
	PI407999-1	C	H	C		C	A		T	C	U	C	A	U	T	A	A	T	U	G	T	G
	PI408286	C	H	C	A	A	T		C	C	C	H	A	C	A	A	T	C	G	C	G
	PI423753B	C	H	C		C	A		C	A	C	C	A	A	C	A	A	T	C	G	T	G
	PI424232B	C	H	C		C	A		T	C	C	C	A	A	C	A	A	T	C	G	T	G
	PI567326B	C	H	C		C	A		C	C	H	H	H	A	C	U	H	T	C	G	T	G
	PI548612	C	H	C		C	A		T	H	C	C	H	A	C	A	A	T	C	G	T	G
	PI548653	C	H	C		C	A		C	H	C	C	G	A	C	A	A	T	C	A	C	G
	PI614154	C	H	C		C	A		T	C	C	C	H	A	C	A	A	T	C	G	T	G
	PI90574	C	H	C		C	A		T	C	C	C	A	A	C	A	A	T	C	G	T	G
	PI90760	C	H	C		C	A		C	A	C	C	A	A	C	A	A	T	C	G	T	G
	PI96786-1	C	H	C		C	A		C	C	H	C	A	A	C	A	A	T	C	A	C	U
	PI398329	C	H	C		C	C		T	C	C	C	G	A	C	A	A	T	C	A	C	G
	PI398357	C	H	C		C	A		T	C	C	C	A	A	C	A	A	T	C	G	C	G
	PI398707	C	H	C		C	A		U	A	C	C	G	A	C	A	A	T	C	H	H	G
	PI398725	C	H	C		C	A		T	A	C	C	A	A	C	A	A	T	C	G	T	G
	PI407191	C	H	C		C	H		C	C	C	C	G	G	C	H	U	H	C	A	C	G
	PI407199	C	H	U		C	C		C	A	C	C	G	G	C	A	A	T	C	A	C	G
	PI407308	C	H	U		C	A		C	C	C	C	G	G	C	A	A	T	C	A	C	G
	PI423737	C	H	C		C	A		C	A	C	C	G	A	C	A	A	T	C	A	C	G
	PI423897	C	H	C		C	A		C	C	U	C	H	A	C	A	A	T	C	A	C	A
	PI424269A	C	H	C		C	A		C	A	C	C	A	A	C	A	A	T	C	G	T	G
	PI424280	C	H	C		C	A		C	A	C	C	A	A	C	A	A	T	C	G	T	G
	PI548326	C	H	C		C	A		T	C	C	U	G	G	T	G	G	C	U	A	U	A
	PI548404	C	H	C		C	A		T	C	C	C	A	A	C	A	A	T	C	G	T	G
	PI548409	C	H	C		C	A		T	C	C	C	H	A	C	A	A	T	C	G	T	G
	PI408067A	U	H	C		C	A		H	C	C	C	H	A	C	A	A	T	C	H	C	G
	PI458060B	U	H	C		C	A		C	A	C	C	G	A	C	A	A	T	C	A	C	G
	PI561382	U	H	C		C	A		T	C	C	C	H	A	C	A	A	T	C	G	C	A
	PI567338	U	H	C		C	A		U	C	C	C	H	A	C	A	A	T	C	G	T	G
	PI467322B	U	H	C		C	U		U	C	C	C	G	A	C	U	A	T	C	U	H	G

## Sheet: LC Signature - "R"
Accession	SCN1	SCN1FI	SCN2	SCN2FI	SCN3	SCN3FI	SCN4	SCN5	SCN5FI	SCN14	SCN14FI			CHROM	Gm07	Gm10	Gm11		Gm08	Gm08		Gm18	Gm18	Gm18	Gm18	Gm18	Gm18	Gm18	Gm18	Gm18	Gm18	Gm18	Gm18	Gm18	Gm18
														POS	36449014	40672699	32951515		8323966	8390974		1621020	1631305	1640839	1652792	1663733	1671918	1675407	1682518	1691002	1699447	1702030	1710187	1713268	1718438
														SNP	ss715597431	ss715606985	ss715610416		ss715602757	ss715602764		ss715629217	ss715629233	ss715629242	ss715629248	ss715629260	ss715629264	ss715629266	ss715629273	ss715629280	ss715629286	ss715629288	ss715629291	ss715629296	ss715629298
PI437654	R	0	MR	2	R		R	R		R				PI437654	T	A	T		U	C		C	C	C	C	G	A	T	G	G	T	C	A	C	G
PI89772	R	2	MR	7	R		S	R		MR				PI89772	T	A	T		T	C		C	C	C	C	G	A	T	G	G	T	C	A	C	G
PI90763	R	1	R	0	R	0	S	R	1	MS	35			PI90763	T	A	T		T	C		C	C	C	C	G	A	T	G	G	T	C	A	C	G
PI404198A	R	1	MR	9	R		S	R						PI404198A	T	A	C		T	C		C	C	C	C	G	A	T	G	G	T	C	A	C	G
PI437690	R	1	MR	13	R		S	R						PI437690	T	A	T		T	C		C	C	C	C	G	A	T	G	G	T	C	A	C	G
PI438489B	R	0	MR	7	R		S	R		R				PI438489B	T	A	T		T	H		C	C	C	C	G	A	T	G	G	T	C	A	C	G
PI468915	R	1	MR	18	R	2		R	1	S	80			PI468915	T	A	T		T	C		C	C	C	C	G	A	T	G	G	T	C	A	C	G
PI494182	R	1	MR	20	R	1		R	1	MS	59			PI494182	T	A	C		T	A		C	C	C	C	G	A	T	G	G	T	C	A	C	G
PI507354	R	1	MR	22	R	1		R	3	MS	47			PI507354	T	A	C		T	A		C	C	C	C	G	A	T	G	G	T	C	A	C	G
PI507475	R	2	S	76	R	1		R	2	S	74			PI507475	T	A	T		T	A		C	C	C	C	G	A	T	G	G	T	C	A	C	G
PI548402	R	1	MS	48	R	0	S	R	1	MS	40			PI548402	T	A	T		T	C		C	C	C	C	G	A	T	G	G	T	C	A	C	G
PI437679	MR	22	MR	27	R		S	R						PI437679	T	A	T		T	C		C	C	C	C	G	A	T	G	G	T	C	A	C	G
PI468903	MR	22	R	2	R	1		R	3	S	62			PI468903	T	A	T		T	C		C	C	C	C	G	A	T	G	G	T	C	A	C	G
PI507476	MR	25	MS	36	R	2		R	5	MS	59			PI507476	T	A	C		T	A		C	C	C	C	G	A	T	G	G	T	C	A	C	G
PI533605					R	0		R	1	MS	58			PI533605	T	A	T		T	A		C	C	C	C	G	A	T	G	G	T	C	A	C	G
PI303652	R	2	S	84	R		S	MR						PI303652	T	A	T		T	C		C	C	C	C	G	A	T	G	G	T	C	A	C	G
PI507470	R	1	S	83	R	2		MR	21	S	62			PI507470	T	A	T		T	A		C	C	C	C	G	A	T	G	G	T	C	A	C	G
PI509100	R	4	MS	37	R	2		MR	25	S	83			PI509100	T	A	T		U	A		C	C	C	C	G	A	T	G	G	T	C	A	C	G
PI548982	R	8	S	116	R	1		MR	26	S	90			PI548982	T	A	H		H	A		C	C	C	C	G	A	H	G	U	T	C	A	C	G
PI567491A	R	0	MR	11	R		MS							PI567491A	T	A	T		T	C		C	C	C	C	G	A	T	G	G	T	C	A	C	G
PI567516C	R	9	MR	13	R		MS							PI567516C	T	A	T		C	A		C	C	C	C	G	A	T	G	G	T	C	A	C	G
PI339868B	R	2	MS	35	R		S	MS						PI339868B	T	A	T		T	C		C	C	C	C	G	A	T	G	G	T	C	A	C	G
PI404166	R	1	MR	10	R		S	MS						PI404166	T	A	T		T	C		C	C	C	C	G	A	T	G	G	T	C	A	C	G
PI404198B	R	2	S	79	R		S	MS						PI404198B	T	A	T		T	C		C	C	C	C	G	A	T	G	G	T	C	A	C	G
PI437725	R	1	MS	31	R		S	MS						PI437725	T	A	T		T	C		C	C	C	C	G	A	T	G	G	T	C	A	C	G
PI438497	R	5	MR	30	R		S	MS						PI438497	T	A	T		T	C		C	C	C	C	G	A	T	G	G	T	C	A	C	G
PI438498	R	1	MR	30	R		S	MS						PI438498	T	A	T		T	C		C	C	C	C	G	A	T	G	G	T	C	A	C	G
PI507422	R	8	MS	49	R	2		MS	37	S	70			PI507422	T	A	T		T	A		C	C	C	C	G	A	T	G	G	T	C	A	C	G
PI548988	R	3.3			R	4		MS	35	S	81			PI548988	T	A	T		T	A		C	C	C	C	G	A	T	G	G	T	C	A	C	G
PI84751	R	3	MS	50	R		S	S						PI84751	T	A	T		T	C		C	C	C	C	G	A	T	G	G	T	C	A	C	G
PI507443	MR	13	S	76	R	0		MR	19	MS	48			PI507443	T	A	T		T	A		C	C	C	C	G	A	T	G	G	T	C	A	C	G
PI509095	MR	12	S	77	R	4		MR	22	S	73			PI509095	T	A	T		T	A		U	C	C	C	G	A	T	U	H	T	H	A	C	G
PI507423	MR	17	S	72	R	3		MS	33	S	67			PI507423	T	A	T		T	A		C	C	C	C	G	A	T	G	G	T	C	A	C	G
PI438496B	MR	30	S	158	R		S	S						PI438496B	T	A	C		T	C		C	C	C	C	G	A	T	G	G	T	C	A	C	G
PI423927					R		S							PI423927	T	A	T		T	A		C	C	C	C	G	A	T	G	G	T	C	A	C	G
PI511813					R					S				PI511813	T	A	T		T	A		C	C	C	C	G	A	T	G	G	T	C	A	C	G
PI522236					R					S				PI522236	T	A	C		T	A		C	C	C	C	G	A	T	G	G	T	C	A	C	G
PI543855					R		MS							PI543855	T	A	T		T	A		C	C	C	C	G	A	T	G	G	T	C	A	C	G
PI548402S					R									PI548402S	T	A	T		T	C		C	C	C	C	G	A	T	G	G	T	C	A	C	G
PI548655					R					S				PI548655	T	A	T		T	A		C	C	C	C	G	A	T	G	G	T	C	A	C	G
PI89772					R					S				PI548970	T	A	T		T	A		C	C	C	C	G	A	T	G	G	T	C	A	C	G
PI90763					R					S				PI553047	T	A	T		T	A		C	C	C	C	G	A	T	G	G	T	C	A	C	G
PI404198A					R					S				PI559370	T	A	C		T	A		C	C	C	C	G	A	T	G	G	T	C	A	C	G
PI437691	MS	38	MS	37	MS	51		R	1	MS	59			PI438342	T	A	T		T	A		C	C	C	C	G	A	T	G	G	T	C	A	C	G
PI438489B					MS		S	R						PI438491	T	A	C		T	A		C	C	C	C	G	A	T	G	G	T	C	A	C	G
PI468915	S	65	S	90	R	5		S	63	S	69			PI518772	T	A	T		T	A		C	C	C	C	G	A	T	G	G	T	C	A	C	G
PI494182	MS	38	S	77	S	97		R	1	S	83			PI399061	T	A	T		C	A		C	C	C	C	G	A	T	G	G	T	C	A	C	G
PI507354					S			R		S				PI464910	T	A	T		T	C		C	C	C	C	G	A	T	G	G	T	C	A	C	G
PI507475	S	72	MR	25	S	61		R	3	MS	58			PI506862	T	A	T		C	A		C	C	C	C	G	A	T	G	G	T	C	A	C	G
PI437654	R	7												PI612614	T	A	T		C	A		C	C	C	C	G	A	T	G	G	T	C	A	C	G
PI548975					R					S				PI548975	T	A	T		T	A		C	C	C	C	G	H	T	G	G	H	H	A	C	U
PI63468					R		MS	S						PI63468	T	G	C		C	A		C	C	C	C	G	A	T	G	G	T	C	A	C	G
PI507471	MR	17	R	3	MS	53		R	0	MR	13			PI507471	U	G	T		C	A		C	C	C	C	G	A	T	G	G	T	C	A	C	G
PI398682	S	71	S	97	R		S	S						PI398682	T	G	C		C	A		C	C	C	C	G	A	T	G	G	T	C	A	C	G
PI467327	MS	54	R	1	MS	52		R	4	MS	31			PI467327	T	G	T		T	A		C	C	C	C	G	A	T	G	G	T	C	A	C	G
PI612611	R	1												PI612611	T	G	T		T	A		C	C	C	C	G	A	T	G	G	T	C	A	C	G

## Sheet: LC Signature - "MR"
Accession	SCN1	SCN1FI	SCN2	SCN2FI	SCN3	SCN3FI	SCN4	SCN5	SCN5FI	SCN14	SCN14FI			CHROM	Gm07	Gm10	Gm11		Gm08	Gm08		Gm18	Gm18	Gm18	Gm18	Gm18	Gm18	Gm18	Gm18	Gm18	Gm18	Gm18	Gm18	Gm18	Gm18
														POS	36449014	40672699	32951515		8323966	8390974		1621020	1631305	1640839	1652792	1663733	1671918	1675407	1682518	1691002	1699447	1702030	1710187	1713268	1718438
														ID	ss715597431	ss715606985	ss715610416		ss715602757	ss715602764		ss715629217	ss715629233	ss715629242	ss715629248	ss715629260	ss715629264	ss715629266	ss715629273	ss715629280	ss715629286	ss715629288	ss715629291	ss715629296	ss715629298
PI567336A	S	116	MR	12	MR		S						PI567336A		T	A	T		C	A		C	C	C	C	G	A	T	G	G	T	C	A	C	G
PI567336B	MS	32	MR	16	MR								PI567336B		T	A	T		C	A		C	C	C	C	G	A	T	G	G	T	C	A	C	G
PI567342					MR		S						PI567342		T	A	T		C	A		C	C	C	C	G	A	T	G	G	T	C	A	C	G
PI424298					MS		S	MR					PI424298		T	A	T		C	A		C	C	C	C	G	A	T	G	G	T	C	A	C	G
PI408269C					S			MR		S			PI408269C		T	A	T		C	A		C	C	C	C	G	A	T	G	G	T	C	A	C	G
PI458175B	S	94	S	72	S	77	S	MR	20	S	72		PI458175B		T	A	T		C	A		C	C	C	C	G	A	T	G	G	T	C	A	C	G
PI424137B	S	61	S	148	MR	31		MR	17	MR	27		PI424137B		T	G	T		C	A		C	C	C	C	G	A	T	G	G	T	C	A	C	G
PI61944					MR		MS	S					PI61944		T	G	C		C	A		C	C	C	C	G	A	T	G	G	T	C	A	C	G
PI266806C					MR		S	S					PI266806C		T	G	C		C	A		C	C	C	C	G	A	T	G	G	T	C	A	C	G
PI398680	MS	56	S	140	MR		S	S					PI398680		T	G	C		C	A		C	C	C	C	G	A	T	G	G	T	C	A	C	G
PI424338					MR		MS	S					PI424338		T	G	T		C	C		C	C	C	C	G	A	T	G	G	T	C	A	C	G
PI438183	MS	50	S	167	MR		S	S					PI438183		T	G	C		T	C		C	C	C	C	G	A	T	G	G	T	C	A	C	G
PI458292					MR			S		MS			PI458292		T	G	C		C	A		C	C	C	C	G	A	T	G	G	T	C	A	C	G
PI437846					S		S	MR					PI437846		T	G	T		H	C		C	C	C	C	G	A	T	G	G	T	C	A	C	G

## Sheet: LC Signature - "MS"
Accession	SCN1	SCN1FI	SCN2	SCN2FI	SCN3	SCN3FI	SCN4	SCN5	SCN5FI	SCN14	SCN14FI		CHROM	Gm10	Gm11		Gm08	Gm08
													POS	40672699	32951515		8323966	8390974
													ID	ss715606985	ss715610416		ss715602757	ss715602764
PI157405					MS		MS		MS				PI157405	A	T		C	A
PI171441					MS				MS				PI171441	A	T		T	A
PI315701					MS				MS				PI315701	A	T		T	A
PI398941					MS		S		MS				PI398941	A	T		C	A
PI423729					MS		S		MS				PI423729	A	T		C	A
PI424318					MS		S		MS				PI424318	A	T		C	A
PI442012A					MS		S		MS				PI442012A	A	T		C	A
PI458085B					MS				MS		S		PI458085B	A	T		C	A
PI103088					MS		S		S				PI103088	A	C		C	A
PI391581A					MS				S				PI391581A	A	T		C	A
PI398248					MS				S				PI398248	A	T		C	U
PI398298					MS		S		S				PI398298	A	T		C	A
PI398388					MS		S		S				PI398388	A	T		C	A
PI398471					MS				S				PI398471	A	T		C	C
PI398499					MS		S		S				PI398499	A	T		C	A
PI398529					MS		S		S				PI398529	A	T		C	A
PI398537					MS		S		S				PI398537	A	T		C	A
PI398555					MS				S				PI398555	A	T		C	A
PI398692					MS				S				PI398692	A	C		C	A
PI398704					MS		S		S				PI398704	A	T		C	A
PI398767					MS		S		S				PI398767	A	T		C	A
PI398768					MS		S		S				PI398768	A	T		C	A
PI398874					MS				S				PI398874	A	T		C	A
PI404167					MS		S		S				PI404167	A	T		T	C
PI407806B					MS		S		S				PI407806B	A	T		C	A
PI407833A					MS		S		S				PI407833A	A	T		C	A
PI424159C					MS		S		S				PI424159C	A	T		C	A
PI424164A					MS		S		S				PI424164A	A	C		C	A
PI424182B					MS				S		MS		PI424182B	A	C		C	U
PI424332					MS		S		S				PI424332	A	T		C	A
PI424523B					MS		S		S				PI424523B	A	T		C	A
PI398282					MS								PI398282	A	C		C	A
PI398720					MS		S						PI398720	A	T		C	A
PI398926					MS		S						PI398926	A	T		C	A
PI548463					MS								PI548463	A	T		T	A
PI567304					MS		S						PI567304	A	T		T	C
PI567305					MS		S						PI567305	A	T		T	A
PI567388					MS		S						PI567388	A	T		T	A
PI567398					MS		MS						PI567398	A	C		C	A
PI273483C					S		S		MS				PI273483C	A	T		C	A
PI398287					S				MS				PI398287	A	T		C	A
PI398309					S				MS				PI398309	A	T		C	A
PI398322					S		S		MS				PI398322	A	T		C	A
PI398473					S				MS				PI398473	A	T		C	A
PI398480					S				MS				PI398480	A	T		C	A
PI398598					S				MS				PI398598	A	T		C	A
PI398742					S				MS				PI398742	A	T		C	C
PI398940					S		S		MS				PI398940	A	T		C	A
PI398949					S				MS				PI398949	A	T		C	A
PI399056					S				MS				PI399056	A	T		C	A
PI407770					S		S		MS				PI407770	A	T		C	A
PI407771					S				MS		S		PI407771	A	T		C	A
PI407833B					S				MS				PI407833B	A	T		C	A
PI408137B					S		S		MS				PI408137B	A	T		C	A
PI408233B					S		S		MS				PI408233B	A	T		C	A
PI408302					S		S		MS				PI408302	A	T		C	A
PI423724					S				MS				PI423724	A	C		C	A
PI423756A					S		S		MS				PI423756A	A	T		C	A
PI423760					S				MS				PI423760	A	T		C	A
PI423811					S		S		MS				PI423811	A	T		C	A
PI423813					S		S		MS				PI423813	A	T		C	A
PI423862					S				MS				PI423862	A	C		C	A
PI424254					S		MS		MS				PI424254	A	T		T	A
PI424309A					S		S		MS				PI424309A	A	C		C	A
PI424335B					S		MS		MS				PI424335B	A	T		C	A
PI424484A					S		MS		MS				PI424484A	A	T		C	A
PI424484B					S		S		MS				PI424484B	A	T		C	A
PI424545					S		S		MS				PI424545	A	T		C	A
PI424551					S				MS				PI424551	A	T		C	A
PI424596					S		S		MS				PI424596	A	T		C	A
PI458030					S		S		MS		S		PI458030	A	T		C	A
PI458085A					S		S		MS		S		PI458085A	A	T		C	A
PI508296G					S				MS		S		PI508296G	A	T		C	A
PI424344					S		MS		S				PI424344	A	T		C	A
PI567419A					S		MS						PI567419A	A	C		C	A
PI567420					S		MS						PI567420	A	C		C	A
PI567421	S	94	S	61	S		MS						PI567421	A	C		C	A
PI407788A							S		MS				PI407788A	A	T		C	A
PI201421					MS				MS				PI201421	G	T		C	A
PI398183					MS				MS				PI398183	G	T		C	C
PI407795B					MS		S		MS				PI407795B	G	C		C	A
PI407806A					MS		S		MS				PI407806A	G	C		C	A
PI408010-1					MS		S		MS				PI408010-1	G	T		C	A
PI423808B					MS		S		MS				PI423808B	G	T		C	A
PI438239B					MS		S		MS				PI438239B	G	T		T	A
PI458269					MS		S		MS		S		PI458269	G	T		C	A
PI157483					MS		S		S				PI157483	G	C		C	A
PI170896					MS		S		S				PI170896	G	T		C	A
PI196171					MS		S		S				PI196171	G	C		C	A
PI196175					MS		S		S				PI196175	G	C		C	A
PI200503					MS		S		S				PI200503	G	C		C	A
PI209334					MS		S		S				PI209334	G	C		T	A
PI227557					MS		S		S				PI227557	G	T		C	A
PI339868E					MS		S		S				PI339868E	G	C		C	A
PI340031B					MS				S				PI340031B	G	C		C	A
PI340042					MS		S		S				PI340042	G	C		C	A
PI398411					MS				S				PI398411	G	C		C	A
PI398593					MS				S				PI398593	G	C		C	A
PI398603					MS				S				PI398603	G	C		C	A
PI398609					MS		S		S				PI398609	G	C		C	A
PI398705					MS		S		S				PI398705	G	C		C	A
PI398828					MS				S				PI398828	G	C		T	A
PI398922					MS		S		S				PI398922	G	C		C	A
PI398950					MS				S		MS		PI398950	G	T		C	A
PI398952					MS				S		S		PI398952	G	C		C	A
PI398987					MS		S		S				PI398987	G	T		C	A
PI399023					MS		S		S				PI399023	G	C		C	A
PI399033					MS				S				PI399033	G	C		C	A
PI399098					MS				S				PI399098	G	C		C	A
PI407817					MS		S		S				PI407817	G	T		C	A
PI407852					MS				S				PI407852	G	T		C	A
PI407857					MS				S				PI407857	G	C		C	A
PI407859-1					MS				S				PI407859-1	G	C		C	A
PI407899					MS				S				PI407899	G	C		C	A
PI407910					MS				S				PI407910	G	T		C	A
PI407943					MS				S				PI407943	G	T		C	A
PI408143					MS				S				PI408143	G	C		C	A
PI408168					MS				S				PI408168	G	C		C	A
PI408191A					MS				S				PI408191A	G	C		C	A
PI408208					MS				S				PI408208	G	C		C	A
PI408275					MS		S		S				PI408275	G	T		C	A
PI408281A					MS		S		S				PI408281A	G	T		C	A
PI408304					MS				S				PI408304	G	C		C	A
PI416940					MS		S		S				PI416940	G	T		C	A
PI417041					MS				S				PI417041	G	C		C	A
PI423832					MS				S				PI423832	G	C		C	A
PI423856					MS				S				PI423856	G	C		C	A
PI424222B					MS				S				PI424222B	G	T		C	A
PI424255C					MS		S		S				PI424255C	G	C		C	A
PI424286					MS		S		S				PI424286	G	T		C	A
PI424331					MS				S				PI424331	G	T		C	A
PI424360					MS				S		S		PI424360	G	C		C	A
PI424361					MS				S		MS		PI424361	G	C		C	A
PI424392					MS				S				PI424392	G	C		C	A
PI424394					MS				S				PI424394	G	C		C	A
PI424433					MS				S		MS		PI424433	G	C		C	A
PI424535B					MS		S		S				PI424535B	G	C		C	A
PI437828					MS		S		S				PI437828	G	C		T	C
PI438218					MS		S		S				PI438218	G	T		C	A
PI438241					MS		S		S				PI438241	G	C		C	A
PI438307					MS		S		S				PI438307	G	C		C	A
PI438343					MS				S		S		PI438343	G	C		C	A
PI442005					MS		S		S				PI442005	G	T		C	A
PI458212					MS				S		S		PI458212	G	C		C	A
PI458231					MS		S		S		S		PI458231	G	T		C	A
PI458298					MS		S		S		S		PI458298	G	C		C	A
PI509109					MS				S		S		PI509109	G	C		C	A
PI398657					MS		S						PI398657	G	C		C	A
PI407937-1					MS		S						PI407937-1	G	C		C	A
PI200490					S				MS				PI200490	G	C		C	A
PI398635					S				MS				PI398635	G	C		C	A
PI398688					S				MS				PI398688	G	C		C	A
PI399065					S				MS				PI399065	G	C		C	A
PI399100					S				MS				PI399100	G	T		C	A
PI407915					S				MS				PI407915	G	C		C	A
PI408019C					S		S		MS				PI408019C	G	T		C	A
PI408084A					S				MS				PI408084A	G	C		C	A
PI408140B					S		S		MS				PI408140B	G	T		C	A
PI416861					S				MS				PI416861	G	C		C	A
PI424345					S		S		MS				PI424345	G	C		C	A
PI437664					S		S		MS				PI437664	G	T		T	A
PI437840B					S		S		MS				PI437840B	G	T		T	A
PI437905					S		S		MS				PI437905	G	T		T	C
PI438240					S		S		MS				PI438240	G	T		T	A
PI438250A					S		S		MS				PI438250A	G	C		T	A
PI458077					S		S		MS		S		PI458077	G	T		C	A
PI507364					S				MS		S		PI507364	G	C		C	A
PI507426					S				MS		S		PI507426	G	T		C	A
PI507472					S				MS		S		PI507472	G	T		C	A
PI507473					S				MS		S		PI507473	G	T		C	A
PI209331					S		MS		S				PI209331	G	T		T	A
PI398827					S				S		MS		PI398827	G	C		T	A
PI398999					S				S		MS		PI398999	G	C		C	A
PI399041					S				S		MS		PI399041	G	C		C	A
PI424270A					S		MS		S				PI424270A	G	C		C	A
PI424504B					S		MS		S				PI424504B	G	C		C	A
PI437868					S		MS		S				PI437868	G	T		C	A
PI458102					S				S		MS		PI458102	G	C		C	A
PI458236B					S				S		MS		PI458236B	G	T		C	A
PI458306B					S				S		MS		PI458306B	G	T		C	A
PI506503					S				S		MS		PI506503	G	T		C	A
PI423881					S		MS						PI423881	G	T		C	A
PI398668									MS				PI398668	G	C		C	A
PI567424B					MS		S						PI567424B	U	C		C	A

## Sheet: LC Signature - "S"
Accession	SCN1	SCN1FI	SCN2	SCN2FI	SCN3	SCN3FI	SCN4	SCN5	SCN5FI	SCN14	SCN14FI	CHROM	Gm10	Gm11			Gm08	Gm08
												POS	40672699	32951515			8323966	8390974
												ID	ss715606985	ss715610416			ss715602757	ss715602764
PI157441					S		S		S				A	C			C	A
PI174863					S				S				A	C			T	A
PI291274B					S		S		S				A	T			T	C
PI340010					S		S		S				A	T			C	A
PI340039					S		S		S				A	T			C	A
PI340040					S		S		S				A	C			C	A
PI391589A					S		S		S				A	C			C	A
PI398214					S		S		S				A	T			C	A
PI398224					S		S		S				A	T			C	U
PI398227					S		S		S				A	T			C	U
PI398259					S				S				A	T			T	A
PI398286					S				S				A	T			C	A
PI398306					S		S		S				A	T			C	A
PI398316					S				S				A	T			C	A
PI398317					S				S				A	C			C	A
PI398343					S				S				A	C			C	A
PI398375					S		S		S				A	C			C	U
PI398382					S		S		S				A	T			C	A
PI398394					S		S		S				A	T			C	A
PI398398					S		S		S				A	T			C	A
PI398419					S		S		S				A	T			C	A
PI398427					S				S				A	T			C	A
PI398429					S		S		S				A	T			C	A
PI398474					S				S				A	T			C	C
PI398524					S				S				A	T			C	A
PI398540					S		S		S				A	T			C	A
PI398545					S				S				A	C			C	A
PI398547					S				S				A	T			C	A
PI398587					S				S				A	T			C	A
PI398619					S		S		S				A	T			C	U
PI398690					S				S				A	C			C	A
PI398737					S		S		S				A	T			C	A
PI398738					S		S		S				A	T			C	A
PI398744					S		S		S				A	T			C	A
PI398802					S		S		S				A	T			C	A
PI398803					S		S		S				A	T			C	A
PI398823					S		S		S				A	T			C	A
PI398854					S		S		S				A	T			C	A
PI398932					S				S				A	T			C	C
PI398964					S		S		S				A	T			C	A
PI399070					S		S		S				A	T			C	A
PI399071					S				S				A	C			C	A
PI407795A					S		S		S				A	T			C	A
PI407805A					S		S		S				A	C			C	A
PI407805B					S		S		S				A	C			C	A
PI407805C					S		S		S				A	C			C	A
PI407907B					S		S		S				A	C			C	A
PI408020D					S		S		S				A	T			C	A
PI408048B					S		S		S				A	C			C	A
PI408055C					S		S		S				A	T			C	A
PI408120					S				S				A	C			C	A
PI408200A					S		S		S				A	C			C	A
PI408202					S				S				A	C			C	A
PI408229C					S		S		S				A	T			C	A
PI408269D					S		S		S				A	T			C	A
PI423738					S				S				A	T			C	A
PI423825					S		S		S				A	T			C	A
PI423926					S		S		S				A	T			T	A
PI424151					S		S		S				A	T			C	A
PI424167					S		S		S				A	C			C	A
PI424182C					S				S		S		A	C			C	A
PI424187					S				S		S		A	C			C	A
PI424214A					S		S		S				A	C			C	A
PI424229B					S		S		S				A	T			C	A
PI424248					S				S				A	C			C	A
PI424251B					S				S				A	C			C	A
PI424294A					S		S		S				A	T			C	A
PI424310					S		S		S				A	T			C	A
PI424335A					S		S		S				A	T			C	A
PI424549A					S		S		S				A	T			C	A
PI424549B					S		S		S				A	T			C	A
PI424577					S				S				A	C			C	A
PI424578					S				S				A	C			C	A
PI424580					S		S		S				A	T			C	A
PI424617					S		S		S				A	C			C	A
PI442008					S		S		S				A	T			C	A
PI458020					S		S		S				A	T			C	A
PI506908					S				S		S		A	H			C	A
PI507474					S				S		S		A	T			T	A
PI508296E					S				S		S		A	C			C	A
PI548467					S				S				A	T			C	A
PI398223					S		S						A	C			C	A
PI398353					S								A	T			C	A
PI398643					S		S						A	T			C	A
PI398706					S		S						A	T			C	A
PI407974B					S		S						A	T			C	A
PI567386					S								A	C			C	A
PI567387					S		S						A	T			C	A
PI398618									S				A	T			C	A
PI399064									S				A	T			T	A
PI548440									S				A	C			C	A
PI157484					S		S		S				G	C			C	A
PI175182					S				S				G	T			C	A
PI196170					S		S		S				G	C			C	A
PI243533					S		S		S				G	C			C	A
PI291310B					S		S		S				G	T			C	A
PI339863A					S		S		S				G	C			C	A
PI340000					S		S		S				G	C			C	A
PI340014					S				S				G	T			C	A
PI340022					S				S				G	T			C	A
PI340025					S				S				G	T			C	A
PI340029					S				S				G	C			C	A
PI340034					S				S				G	T			C	A
PI340037					S		S		S				G	C			C	A
PI340050					S				S				G	C			C	A
PI342002					S				S				G	T			C	A
PI381683					S				S				G	T			C	A
PI398181					S		S		S				G	C			C	A
PI398187					S				S				G	T			C	A
PI398213					S				S				G	C			C	A
PI398218					S				S				G	T			C	A
PI398299					S		S		S				G	C			C	A
PI398342					S		S		S				G	C			C	A
PI398371					S		S		S				G	C			C	A
PI398372					S				S				G	C			C	A
PI398390					S				S				G	T			C	A
PI398500					S				S				G	C			C	A
PI398514					S		S		S				G	C			C	A
PI398516					S		S		S				G	C			C	A
PI398535					S				S				G	C			C	A
PI398550					S				S				G	C			C	A
PI398592					S				S				G	C			C	A
PI398606					S				S				G	C			C	A
PI398610					S				S				G	C			C	A
PI398612					S				S				G	C			C	A
PI398631					S		S		S				G	C			C	A
PI398755					S		S		S				G	C			C	A
PI398896					S				S		S		G	C			C	A
PI398947					S				S				G	T			C	A
PI398958					S				S				G	T			C	A
PI398967					S				S		S		G	C			C	A
PI398978					S				S		S		G	C			C	A
PI399022					S		S		S				G	C			C	A
PI399057					S				S				G	C			C	A
PI399062					S				S				G	C			C	A
PI399078					S				S				G	C			C	A
PI399082					S				S				G	T			C	A
PI399095					S				S				G	T			C	A
PI399097					S				S				G	C			C	A
PI399108					S				S				G	C			C	A
PI399122					S				S				G	C			C	A
PI407823					S		S		S				G	C			C	A
PI407832B					S		S		S				G	C			C	A
PI407833C					S				S				G	C			C	A
PI407839-2					S				S		S		G	T			C	A
PI407868B					S		S		S				G	T			C	A
PI407874-1					S				S				G	C			C	A
PI407877C					S				S				G	C			C	A
PI407886					S		S		S				G	C			C	A
PI407892A					S		S		S				G	C			C	A
PI407906					S		S		S				G	T			C	A
PI407909					S				S				G	C			C	A
PI407911					S				S				G	T			C	A
PI407913B					S		S		S				G	C			C	A
PI407919					S				S				G	T			C	A
PI407920					S				S				G	C			C	A
PI407923					S				S				G	C			C	A
PI407935					S				S				G	C			C	A
PI407949					S		S		S				G	T			C	A
PI407957					S				S				G	C			C	C
PI407960B					S		S		S				G	T			C	A
PI407972A					S		S		S				G	C			C	A
PI407986B					S				S				G	T			C	A
PI407996					S		S		S				G	T			C	A
PI407998A					S		S		S				G	T			C	A
PI407998D					S				S				G	T			C	A
PI408001					S				S				G	C			C	A
PI408002					S				S				G	C			C	A
PI408012					S				S				G	T			C	C
PI408013					S		S		S				G	T			C	A
PI408014					S		S		S				G	T			C	A
PI408015					S		S		S				G	T			C	A
PI408020A					S		S		S				G	T			C	A
PI408029					S		S		S				G	T			C	A
PI408037					S				S				G	C			C	A
PI408041					S				S				G	C			C	A
PI408053					S				S				G	T			C	A
PI408054					S				S				G	T			C	A
PI408055D					S				S				G	C			C	A
PI408063					S				S				G	C			C	A
PI408084C					S				S				G	C			C	A
PI408085					S				S		S		G	C			C	A
PI408096					S				S				G	T			C	A
PI408124D					S		S		S				G	T			C	A
PI408134A					S		S		S				G	T			C	A
PI408142					S				S				G	C			C	A
PI408152					S				S				G	C			C	A
PI408157					S				S				G	C			C	A
PI408167A					S				S				G	C			C	A
PI408191B					S				S		S		G	C			C	A
PI408193					S				S				G	C			C	A
PI408222C					S		S		S				G	C			C	A
PI408225A					S		S		S				G	C			C	A
PI408228B					S		S		S				G	T			C	A
PI408246-1					S				S				G	T			C	A
PI408268					S				S				G	T			C	A
PI408272A					S		S		S				G	T			C	A
PI408272B					S		S		S				G	T			C	A
PI408294B					S				S				G	C			C	A
PI408300					S		S		S				G	T			C	A
PI408310B					S		S		S				G	T			C	A
PI408316					S		S		S				G	C			C	A
PI408320					S		S		S				G	C			C	A
PI408328					S				S				G	C			C	A
PI408335A					S		S		S				G	T			C	A
PI416839					S		S		S				G	C			C	A
PI416877					S				S				G	T			C	A
PI417005					S		S		S				G	T			C	A
PI417103					S				S				G	C			C	A
PI417247					S				S				G	T			C	A
PI417377					S				S				G	T			C	A
PI417394					S				S				G	T			C	A
PI417395					S				S				G	T			C	A
PI417415					S				S				G	T			C	A
PI417426					S				S				G	C			C	A
PI417441					S				S				G	T			C	A
PI423722					S				S				G	C			C	C
PI423792					S		S		S				G	T			C	A
PI423799B					S		S		S				G	T			C	A
PI423821					S				S		S		G	C			C	A
PI423827B					S				S				G	C			C	A
PI423851					S		S		S				G	T			C	A
PI423859					S				S		S		G	C			C	A
PI423871					S		S		S				G	T			C	A
PI423880					S		S		S				G	T			C	A
PI423885					S		S		S				G	T			C	A
PI423888					S		S		S				G	T			C	A
PI424163					S				S		S		G	C			C	A
PI424169A					S		S		S				G	C			C	A
PI424172B					S				S		S		G	C			C	A
PI424278A					S		S		S				G	C			C	A
PI424393					S				S				G	T			C	A
PI424413					S		S		S				G	T			C	A
PI424452					S		S		S				G	C			C	A
PI424454					S		S		S				G	C			C	A
PI424457					S				S				G	T			C	A
PI424461					S				S		S		G	T			C	A
PI424476					S		S		S				G	T			C	A
PI424480					S				S				G	C			C	A
PI424496					S				S				G	C			C	A
PI424503					S		S		S				G	C			C	A
PI424542					S		S		S				G	C			C	A
PI424553					S				S				G	C			C	A
PI424555B					S		S		S				G	T			C	A
PI437568					S		S		S				G	T			T	A
PI437572					S		S		S				G	T			U	C
PI437781					S		S		S				G	C			T	A
PI437786					S		S		S				G	U			T	C
PI437825					S		S		S				G	C			T	A
PI437950					S		S		S				G	T			T	C
PI438031					S		S		S				G	T			T	A
PI438169					S		S		S				G	C			C	A
PI438239A					S		S		S				G	T			C	C
PI438306					S				S		S		G	C			C	A
PI438311					S		S		S				G	C			C	A
PI442006					S		S		S				G	T			C	A
PI442009A					S				S		S		G	T			C	A
PI442014					S				S		S		G	T			C	A
PI458018					S		S		S				G	C			C	A
PI458032					S				S		S		G	C			C	A
PI458050					S		S		S		S		G	C			C	A
PI458094					S				S		S		G	C			C	A
PI458130					S		S		S				G	C			C	A
PI458243					S				S		S		G	C			C	A
PI458282					S		S		S		S		G	C			C	A
PI458287					S		S		S		S		G	C			C	A
PI467316					S				S		S		G	C			C	A
PI468384					S				S				G	T			C	A
PI506827					S				S		S		G	T			C	A
PI506856					S				S		S		G	T			C	A
PI506868					S				S		S		G	T			C	A
PI506870					S				S		S		G	T			C	A
PI507079					S				S		S		G	T			C	A
PI507132A					S				S		S		G	T			C	A
PI507148					S				S		S		G	T			C	A
PI507167A					S				S		S		G	H			C	A
PI507349					S				S		S		G	T			C	A
PI507361					S				S		S		G	T			C	A
PI507362					S				S		S		G	C			C	A
PI507365					S				S		S		G	T			C	A
PI507366					S				S		S		G	T			C	A
PI507367					S				S		S		G	C			C	A
PI507368					S				S		S		G	C			C	A
PI507378					S				S		S		G	C			C	A
PI507382					S				S		S		G	T			C	A
PI507387					S				S		S		G	U			C	A
PI507390					S				S		S		G	T			C	A
PI507395					S				S		S		G	C			C	A
PI507403					S				S		S		G	T			C	A
PI507416					S				S		S		G	T			C	A
PI507417					S				S		S		G	T			C	A
PI507420					S				S		S		G	T			C	A
PI507435					S				S		S		G	T			C	A
PI507439					S				S		S		G	T			C	A
PI507454					S				S		S		G	C			C	A
PI509077					S				S		S		G	T			C	A
PI509089					S				S		S		G	T			C	A
PI509092					S				S		S		G	T			C	A
PI548438					S				S				G	T			C	A
PI187156					S								G	C			C	A
PI304217					S								G	T			C	A
PI398280					S								G	C			C	A
PI407900					S		S						G	C			C	A
PI407975A					S		S						G	C			C	A
PI407977					S		S						G	C			C	A
PI423882A					S		S						G	T			C	A
PI423882B					S		S						G	T			C	A
PI423883					S		S						G	C			C	A
PI423915					S								G	T			C	A
PI548484					S								G	U			C	A
PI567521					S		S						G	T			C	A
PI567605					S		S						G	C			C	A
PI567606					S		S						G	C			C	A
PI398210									S				G	C			C	A
PI398683									S				G	C			C	A
PI417245							S		S				G	T			C	A
PI424348B							S		S				G	C			C	A
PI437703					S		S		S				H	H			C	A
PI567319B					S		S						H	C			C	A
PI424276					S		S		S				U	T			C	A

## Sheet: Evaluation Information
	ENAME	METHODS	LITID
	SOYBEAN.SCN.ANAND	Study Name:Soybean Plant Introductions With Resistance to Races 3, 4, or 5 of Soybean Cyst Nematode. Seeds were planted in field soil infested with 20 to 30 cysts/100 g soil, grown for 30 d in a greenhouse at 24 C. The rating scale used was: 0=no cyst; 1=1-9 cysts, Resistant;_x000D_ 2=10-30 cysts, Moderately resistant; 3=31-60 cysts, Moderately susceptible; and 4=61+ cysts per plant compared with…	Pl Dis 68:593-595, Identification of additional soybean germplasm with resistance to race 3 of the soybean cyst nematode, Anand, S.C., K.M. Gallo 1984
	SOYBEAN.SCN.ARELLI	Soybean accessions were screened for resistance to Soybean Cyst Nematode race 1 (HG type 2.5.7), race 2 (HG type 1.2.5.7), race 3 (HG type 0), and race 5 (HG type 2.5.7). A SCN bioassay using revised classification system, HG Type (Niblack et al.,2002) was used to evaluate soybean germplasm in the greenhouse. HG Type of classification includes seven indicator lines and a susceptible cultivar for …
	SOYBEAN.SCN.ARELLI.2000	Accessions were bioassayed during 1997 and 1998 for SCN Race 1 and 2 in thermoregulated water baths in the greenhouse. Peking, PI 90763, PI 88788, and Picket 71 were used as host differentials, with Hutcheson as the susceptible control.	Crop Sci 40:824-826, Soybean Reaction to Races 1 and 2 of Heterodera glycines, Arelli, P.R., D.A. Sleper, P.Yue, and J.A. Wilcox 2000
	SOYBEAN.SCN.ARELLI.97	Accessions were bioassayed during 1995 and 1996 for SCN Race 1 and 2 in thermoregulated water baths in the greenhouse. Peking, PI 90763, PI 88788, and Picket 71 were used as host differentials, with Hutcheson as the susceptible control.	Crop Sci 37:1367-1369, Soybean Germplasm Resistant to Races 1 and 2 of Heterodera glycines, Arelli, P.R.., J.A. Wilcox, O. Myers, Jr., P.T. Gibson 1997
	SOYBEAN.SCN.GN.94	Evaluations were conducted once for each race in a greenhouse. One seed of each accessions was planted in each of three pots in soil infested with either race 3 or race 4 of soybean cyst nematode (SCN), Heterodera glycines. After the completion of the first generation in approximately one month, numbers of females on roots were determined and a resistance score was assigned based on a scale of 0 …
	SOYBEAN.SCN.RH.1991	To evaluate resistance to Heterodera glycines, five seeds of each cultivar were planted in 420-ml styrofoam cups filled with soil naturally infested with either race 3 or race 14 (7). The soil infested with race 3 (cyst index: Peking, 0; Pickett, 1; P188788, 0; P190763, 0) was a Cecil coarse sandy loam (72% sand, 12% silt, 16% clay; a member of the clayey, kaolinitic, thermic family of Typic Hapl…	J Nematol 23:576-583, Resistance in Soybean Cultivars from Maturity Groups V-VIII to Soybean Cyst and Root-knot Nematodes, Hussey, R.S., H. R. Boerma, P. L. Raymer, B. M. LuzzI 1991
	SOYBEAN.SCN.YOUNG.88	Study Name:Soybean Germplasm Evaluated for Resistance to Races 3, 5, or 14 of Soybean Cyst Nematode. Seeds were planted in field soil infested with 20 to 50 cysts/pot, grown for 30 d in a greenhouse at 27 C. The number of SCN cysts and mature females on the roots of each plant were visually rated. 1=0 to 5, 2=6 to 10, 3=11 to 20, 4=21 to 40, 5=>40 cysts.	Crop Sci 30:735-736, Soybean Germplasm Evaluated for Resistance to Races 3, 5, and 14 of Soybean Cyst Nematode, Young, L.D. 1990
	SOYBEAN.SCN.YOUNG.88.1	Soybean Germplasm Evaluated for Resistance to Races 3, 5, and 14 of Soybean Cyst Nematode. Lines with mean rating < 2 for any race in evaluation with field soil infested with 20 to 50 cyst/pot were reevaluated along with SCN race differentials Lee, Peking, Pickett 71, PI 88788 and PI 90763 in a RCBD with 10 replications for each race. Seeds of each line were planted in heat-sterilized soil infest…	Crop Sci 30:735-736, Soybean Germplasm Evaluated for Resistance to Races 3, 5, and 14 of Soybean Cyst Nematode, Young, L.D. 1990
	SOYBEAN.SCN.YOUNG.94	Study Name: Soybean Germplasm Resistant to Races 3, 5, or 14 of Soybean Cyst Nematode. Heat-sterilized silt loam soil was infested with 1000 eggs/pot. Plants were grown for 30 d in a greenhouse at 27 C. The number of H. glycines females was visually rated: 1=0-5, 2=6-10, 3=11-20, 4=21-40, 5=>40 females.	Crop Sci 35:895-896, Soybean Germplasm Resistant to Races 3, 5, or 14 of Soybean Cyst Nematode, Young, L.D. 1995
	SOYBEAN.SCN.YOUNG.94.1	Soybean Germplasm Resistant to Races 3, 5, or 14 of Soybean Cyst Nematode. Accessions with a mean visual rating <2 for Races 3 or 5 or <2.2 for Race 14 in initial evaluations were tested again along with H. glycines race determination differentials Lee 68, Peking, Pickett, PI 88788, and PI 90763 in a RCBD with 5 replications for each race. Seeds of each accession were planted in heat-sterilized s…	Crop Sci 35:895-896, Soybean Germplasm Resistant to Races 3, 5, or 14 of Soybean Cyst Nematode, Young, L.D. 1995

## Sheet: 705 LC Consensus Sig.
CHROM	Gm07	Gm10	Gm11		Gm08	Gm08		Gm18	Gm18	Gm18	Gm18	Gm18	Gm18	Gm18	Gm18	Gm18	Gm18	Gm18	Gm18	Gm18	Gm18
POS	36449014	40672699	32951515		8323966	8390974		1621020	1631305	1640839	1652792	1663733	1671918	1675407	1682518	1691002	1699447	1702030	1710187	1713268	1718438
ID	ss715597431	ss715606985	ss715610416		ss715602757	ss715602764		ss715629217	ss715629233	ss715629242	ss715629248	ss715629260	ss715629264	ss715629266	ss715629273	ss715629280	ss715629286	ss715629288	ss715629291	ss715629296	ss715629298
PI603527B	T	A	T		T	A		C	C	C	C	G	A	T	G	G	T	C	A	C	G
PI398964	T	A	T		C	A		C	C	C	C	G	A	T	G	G	T	C	A	C	G
PI340039	T	A	T		C	A		C	C	C	C	G	A	T	G	G	T	C	A	C	G
PI89003-1	T	A	T		T	A		C	C	C	C	G	A	T	G	G	T	C	A	C	G
PI79756	T	A	T		T	A		C	C	C	C	G	A	T	G	G	T	C	A	C	G
PI656647	T	A	T		T	A		C	C	C	C	G	A	T	G	G	T	C	A	C	G
PI654356	T	A	T		T	A		C	C	C	C	G	A	T	G	G	T	C	A	C	G
PI644046	T	A	C		T	A		C	C	C	C	G	A	T	G	G	T	C	A	C	G
PI644045	T	A	C		T	A		C	C	C	C	G	A	T	G	G	T	C	A	C	G
PI644044	T	A	C		T	A		C	C	C	C	G	A	T	G	G	T	C	A	C	G
PI644043	T	A	C		T	A		C	C	C	C	G	A	T	G	G	T	C	A	C	G
PI644042	T	A	C		T	A		C	C	C	C	G	A	T	G	G	T	C	A	C	G
PI636694	T	A	T		C	A		C	C	C	C	G	A	T	G	G	T	C	A	C	G
PI635039	T	A	U		T	A		C	C	C	C	G	A	T	G	G	T	C	A	C	G
PI634335	T	A	T		T	A		C	C	C	C	G	A	T	G	G	T	C	A	C	G
PI633736	T	A	T		T	A		C	C	C	C	G	A	T	G	G	T	C	A	C	G
PI633620	T	A	T		T	C		C	C	C	C	G	A	T	G	G	T	C	A	C	G
PI629015	T	A	C		C	A		C	C	C	C	G	A	T	G	G	T	C	A	C	G
PI629013	T	A	T		C	A		C	C	C	C	G	A	T	G	G	T	C	A	C	G
PI619232	T	A	T		T	A		C	C	C	C	G	A	T	G	G	T	C	A	C	G
PI617041	T	A	T		T	A		C	C	C	C	G	A	T	G	G	T	C	A	C	G
PI612614	T	A	T		C	A		C	C	C	C	G	A	T	G	G	T	C	A	C	G
PI612146	T	A	T		T	A		C	C	C	C	G	A	T	G	G	T	C	A	C	G
PI606749	T	A	C		T	A		C	C	C	C	G	A	T	G	G	T	C	A	C	G
PI605779D	T	A	T		T	A		C	C	C	C	G	A	T	G	G	T	C	A	C	G
PI604100	T	A	C		T	A		C	C	C	C	G	A	T	G	G	T	C	A	C	G
PI603953	T	A	T		T	A		C	C	C	C	G	A	T	G	G	T	C	A	C	G
PI603585B	T	A	T		T	C		C	C	C	C	G	A	T	G	G	T	C	A	C	G
PI603585A	T	A	T		T	C		C	C	C	C	G	A	T	G	G	T	C	A	C	G
PI603555	T	A	C		T	C		C	C	C	C	G	A	T	G	G	T	C	A	C	G
PI603547	T	A	T		T	C		C	C	C	C	G	A	T	G	G	T	C	A	C	G
PI603527A	T	A	C		T	A		C	C	C	C	G	A	T	G	G	T	C	A	C	G
PI603497	T	A	T		C	C		C	C	C	C	G	A	T	G	G	T	C	A	C	G
PI603445B	T	A	T		T	C		C	C	C	C	G	A	T	G	G	T	C	A	C	G
PI603421B	T	A	T		T	C		C	C	C	C	G	A	T	G	G	T	C	A	C	G
PI603218	T	A	C		T	A		C	C	C	C	G	A	T	G	G	T	C	A	C	G
PI602597	T	A	T		T	A		C	C	C	C	G	A	T	G	G	T	C	A	C	G
PI602492	T	A	T		T	A		C	C	C	C	G	A	T	G	G	T	C	A	C	G
PI595645	T	A	C		T	A		C	C	C	C	G	A	T	G	G	T	C	A	C	G
PI594847	T	A	T		T	A		C	C	C	C	G	A	T	G	G	T	C	A	C	G
PI594170B	T	A	C		T	A		C	C	C	C	G	A	T	G	G	T	C	A	C	G
PI594170A	T	A	C		T	A		C	C	C	C	G	A	T	G	G	T	C	A	C	G
PI593999B	T	A	T		T	A		C	C	C	C	G	A	T	G	G	T	C	A	C	G
PI593995A	T	A	C		C	A		C	C	C	C	G	A	T	G	G	T	C	A	C	G
PI576154	T	A	C		T	A		C	C	C	C	G	A	T	G	G	T	C	A	C	G
PI568236	T	A	T		T	A		C	C	C	C	G	A	T	G	G	T	C	A	C	G
PI567516C	T	A	T		C	A		C	C	C	C	G	A	T	G	G	T	C	A	C	G
PI567491A	T	A	T		T	C		C	C	C	C	G	A	T	G	G	T	C	A	C	G
PI567421	T	A	C		C	A		C	C	C	C	G	A	T	G	G	T	C	A	C	G
PI567420	T	A	C		C	A		C	C	C	C	G	A	T	G	G	T	C	A	C	G
PI567419A	T	A	C		C	A		C	C	C	C	G	A	T	G	G	T	C	A	C	G
PI567398	T	A	C		C	A		C	C	C	C	G	A	T	G	G	T	C	A	C	G
PI567388	T	A	T		T	A		C	C	C	C	G	A	T	G	G	T	C	A	C	G
PI567387	T	A	T		C	A		C	C	C	C	G	A	T	G	G	T	C	A	C	G
PI567386	T	A	C		C	A		C	C	C	C	G	A	T	G	G	T	C	A	C	G
PI567342	T	A	T		C	A		C	C	C	C	G	A	T	G	G	T	C	A	C	G
PI567336B	T	A	T		C	A		C	C	C	C	G	A	T	G	G	T	C	A	C	G
PI567336A	T	A	T		C	A		C	C	C	C	G	A	T	G	G	T	C	A	C	G
PI567305	T	A	T		T	A		C	C	C	C	G	A	T	G	G	T	C	A	C	G
PI567234A	T	A	C		C	A		C	C	C	C	G	A	T	G	G	T	C	A	C	G
PI564276	T	A	T		T	A		C	C	C	C	G	A	T	G	G	T	C	A	C	G
PI561570	T	A	C		T	A		C	C	C	C	G	A	T	G	G	T	C	A	C	G
PI561470	T	A	T		U	A		C	C	C	C	G	A	T	G	G	T	C	A	C	G
PI561401	T	A	T		T	A		C	C	C	C	G	A	T	G	G	T	C	A	C	G
PI561400	T	A	T		T	A		C	C	C	C	G	A	T	G	G	T	C	A	C	G
PI561361	T	A	T		T	A		C	C	C	C	G	A	T	G	G	T	C	A	C	G
PI559934	T	A	C		T	A		C	C	C	C	G	A	T	G	G	T	C	A	C	G
PI559932	T	A	C		T	A		C	C	C	C	G	A	T	G	G	T	C	A	C	G
PI559370	T	A	C		T	A		C	C	C	C	G	A	T	G	G	T	C	A	C	G
PI556949	T	A	T		T	C		C	C	C	C	G	A	T	G	G	T	C	A	C	G
PI555453	T	A	C		T	A		C	C	C	C	G	A	T	G	G	T	C	A	C	G
PI553047	T	A	T		T	A		C	C	C	C	G	A	T	G	G	T	C	A	C	G
PI548991	T	A	T		T	A		C	C	C	C	G	A	T	G	G	T	C	A	C	G
PI548988	T	A	T		T	A		C	C	C	C	G	A	T	G	G	T	C	A	C	G
PI548970	T	A	T		T	A		C	C	C	C	G	A	T	G	G	T	C	A	C	G
PI548665	T	A	T		T	A		C	C	C	C	G	A	T	G	G	T	C	A	C	G
PI548655	T	A	T		T	A		C	C	C	C	G	A	T	G	G	T	C	A	C	G
PI548645	T	A	C		T	A		C	C	C	C	G	A	T	G	G	T	C	A	C	G
PI548563	T	A	T		T	A		C	C	C	C	G	A	T	G	G	T	C	A	C	G
PI548546	T	A	T		T	A		C	C	C	C	G	A	T	G	G	T	C	A	C	G
PI548467	T	A	T		C	A		C	C	C	C	G	A	T	G	G	T	C	A	C	G
PI548463	T	A	T		T	A		C	C	C	C	G	A	T	G	G	T	C	A	C	G
PI548440	T	A	C		C	A		C	C	C	C	G	A	T	G	G	T	C	A	C	G
PI548402	T	A	T		T	C		C	C	C	C	G	A	T	G	G	T	C	A	C	G
PI548290	T	A	H		T	A		C	C	C	C	G	A	T	G	G	T	C	A	C	G
PI548205	T	A	C		T	C		C	C	C	C	G	A	T	G	G	T	C	A	C	G
PI548171	T	A	H		C	A		C	C	C	C	G	A	T	G	G	T	C	A	C	G
PI544354	T	A	C		T	A		C	C	C	C	G	A	T	G	G	T	C	A	C	G
PI543855	T	A	T		T	A		C	C	C	C	G	A	T	G	G	T	C	A	C	G
PI543795	T	A	T		T	A		C	C	C	C	G	A	T	G	G	T	C	A	C	G
PI543794	T	A	C		T	A		C	C	C	C	G	A	T	G	G	T	C	A	C	G
PI542712	T	A	T		T	A		C	C	C	C	G	A	T	G	G	T	C	A	C	G
PI533605	T	A	T		T	A		C	C	C	C	G	A	T	G	G	T	C	A	C	G
PI522236	T	A	C		T	A		C	C	C	C	G	A	T	G	G	T	C	A	C	G
PI518772	T	A	T		T	A		C	C	C	C	G	A	T	G	G	T	C	A	C	G
PI518677	T	A	T		T	A		C	C	C	C	G	A	T	G	G	T	C	A	C	G
PI518676	T	A	T		T	A		C	C	C	C	G	A	T	G	G	T	C	A	C	G
PI518665	T	A	T		T	A		C	C	C	C	G	A	T	G	G	T	C	A	C	G
PI511813	T	A	T		T	A		C	C	C	C	G	A	T	G	G	T	C	A	C	G
PI510675	T	A	C		T	A		C	C	C	C	G	A	T	G	G	T	C	A	C	G
PI508296G	T	A	T		C	A		C	C	C	C	G	A	T	G	G	T	C	A	C	G
PI508296E	T	A	C		C	A		C	C	C	C	G	A	T	G	G	T	C	A	C	G
PI507476	T	A	C		T	A		C	C	C	C	G	A	T	G	G	T	C	A	C	G
PI507475	T	A	T		T	A		C	C	C	C	G	A	T	G	G	T	C	A	C	G
PI507474	T	A	T		T	A		C	C	C	C	G	A	T	G	G	T	C	A	C	G
PI507470	T	A	T		T	A		C	C	C	C	G	A	T	G	G	T	C	A	C	G
PI507443	T	A	T		T	A		C	C	C	C	G	A	T	G	G	T	C	A	C	G
PI507423	T	A	T		T	A		C	C	C	C	G	A	T	G	G	T	C	A	C	G
PI507422	T	A	T		T	A		C	C	C	C	G	A	T	G	G	T	C	A	C	G
PI507354	T	A	C		T	A		C	C	C	C	G	A	T	G	G	T	C	A	C	G
PI506908	T	A	H		C	A		C	C	C	C	G	A	T	G	G	T	C	A	C	G
PI506862	T	A	T		C	A		C	C	C	C	G	A	T	G	G	T	C	A	C	G
PI497966	T	A	C		T	A		C	C	C	C	G	A	T	G	G	T	C	A	C	G
PI468915	T	A	T		T	C		C	C	C	C	G	A	T	G	G	T	C	A	C	G
PI468903	T	A	T		T	C		C	C	C	C	G	A	T	G	G	T	C	A	C	G
PI464910	T	A	T		T	C		C	C	C	C	G	A	T	G	G	T	C	A	C	G
PI458175B	T	A	T		C	A		C	C	C	C	G	A	T	G	G	T	C	A	C	G
PI458085B	T	A	T		C	A		C	C	C	C	G	A	T	G	G	T	C	A	C	G
PI458030	T	A	T		C	A		C	C	C	C	G	A	T	G	G	T	C	A	C	G
PI458020	T	A	T		C	A		C	C	C	C	G	A	T	G	G	T	C	A	C	G
PI442012A	T	A	T		C	A		C	C	C	C	G	A	T	G	G	T	C	A	C	G
PI442008	T	A	T		C	A		C	C	C	C	G	A	T	G	G	T	C	A	C	G
PI438498	T	A	T		T	C		C	C	C	C	G	A	T	G	G	T	C	A	C	G
PI438496B	T	A	C		T	C		C	C	C	C	G	A	T	G	G	T	C	A	C	G
PI438491	T	A	C		T	A		C	C	C	C	G	A	T	G	G	T	C	A	C	G
PI438489B	T	A	T		T	H		C	C	C	C	G	A	T	G	G	T	C	A	C	G
PI438342	T	A	T		T	A		C	C	C	C	G	A	T	G	G	T	C	A	C	G
PI437725	T	A	T		T	C		C	C	C	C	G	A	T	G	G	T	C	A	C	G
PI437690	T	A	T		T	C		C	C	C	C	G	A	T	G	G	T	C	A	C	G
PI437679	T	A	T		T	C		C	C	C	C	G	A	T	G	G	T	C	A	C	G
PI424617	T	A	C		C	A		C	C	C	C	G	A	T	G	G	T	C	A	C	G
PI424596	T	A	T		C	A		C	C	C	C	G	A	T	G	G	T	C	A	C	G
PI424580	T	A	T		C	A		C	C	C	C	G	A	T	G	G	T	C	A	C	G
PI424578	T	A	C		C	A		C	C	C	C	G	A	T	G	G	T	C	A	C	G
PI424577	T	A	C		C	A		C	C	C	C	G	A	T	G	G	T	C	A	C	G
PI424551	T	A	T		C	A		C	C	C	C	G	A	T	G	G	T	C	A	C	G
PI424549B	T	A	T		C	A		C	C	C	C	G	A	T	G	G	T	C	A	C	G
PI424549A	T	A	T		C	A		C	C	C	C	G	A	T	G	G	T	C	A	C	G
PI424545	T	A	T		C	A		C	C	C	C	G	A	T	G	G	T	C	A	C	G
PI424523B	T	A	T		C	A		C	C	C	C	G	A	T	G	G	T	C	A	C	G
PI424484B	T	A	T		C	A		C	C	C	C	G	A	T	G	G	T	C	A	C	G
PI424484A	T	A	T		C	A		C	C	C	C	G	A	T	G	G	T	C	A	C	G
PI424344	T	A	T		C	A		C	C	C	C	G	A	T	G	G	T	C	A	C	G
PI424335B	T	A	T		C	A		C	C	C	C	G	A	T	G	G	T	C	A	C	G
PI424335A	T	A	T		C	A		C	C	C	C	G	A	T	G	G	T	C	A	C	G
PI424332	T	A	T		C	A		C	C	C	C	G	A	T	G	G	T	C	A	C	G
PI424318	T	A	T		C	A		C	C	C	C	G	A	T	G	G	T	C	A	C	G
PI424310	T	A	T		C	A		C	C	C	C	G	A	T	G	G	T	C	A	C	G
PI424309A	T	A	C		C	A		C	C	C	C	G	A	T	G	G	T	C	A	C	G
PI424298	T	A	T		C	A		C	C	C	C	G	A	T	G	G	T	C	A	C	G
PI424254	T	A	T		T	A		C	C	C	C	G	A	T	G	G	T	C	A	C	G
PI424251B	T	A	C		C	A		C	C	C	C	G	A	T	G	G	T	C	A	C	G
PI424248	T	A	C		C	A		C	C	C	C	G	A	T	G	G	T	C	A	C	G
PI424229B	T	A	T		C	A		C	C	C	C	G	A	T	G	G	T	C	A	C	G
PI424214A	T	A	C		C	A		C	C	C	C	G	A	T	G	G	T	C	A	C	G
PI424187	T	A	C		C	A		C	C	C	C	G	A	T	G	G	T	C	A	C	G
PI424182C	T	A	C		C	A		C	C	C	C	G	A	T	G	G	T	C	A	C	G
PI424182B	T	A	C		C	U		C	C	C	C	G	A	T	G	G	T	C	A	C	G
PI424167	T	A	C		C	A		C	C	C	C	G	A	T	G	G	T	C	A	C	G
PI424164A	T	A	C		C	A		C	C	C	C	G	A	T	G	G	T	C	A	C	G
PI424151	T	A	T		C	A		C	C	C	C	G	A	T	G	G	T	C	A	C	G
PI423927	T	A	T		T	A		C	C	C	C	G	A	T	G	G	T	C	A	C	G
PI423926	T	A	T		T	A		C	C	C	C	G	A	T	G	G	T	C	A	C	G
PI423862	T	A	C		C	A		C	C	C	C	G	A	T	G	G	T	C	A	C	G
PI423825	T	A	T		C	A		C	C	C	C	G	A	T	G	G	T	C	A	C	G
PI423813	T	A	T		C	A		C	C	C	C	G	A	T	G	G	T	C	A	C	G
PI423811	T	A	T		C	A		C	C	C	C	G	A	T	G	G	T	C	A	C	G
PI423760	T	A	T		C	A		C	C	C	C	G	A	T	G	G	T	C	A	C	G
PI423756A	T	A	T		C	A		C	C	C	C	G	A	T	G	G	T	C	A	C	G
PI423738	T	A	T		C	A		C	C	C	C	G	A	T	G	G	T	C	A	C	G
PI423729	T	A	T		C	A		C	C	C	C	G	A	T	G	G	T	C	A	C	G
PI423724	T	A	C		C	A		C	C	C	C	G	A	T	G	G	T	C	A	C	G
PI417579	T	A	T		T	A		C	C	C	C	G	A	T	G	G	T	C	A	C	G
PI408302	T	A	T		C	A		C	C	C	C	G	A	T	G	G	T	C	A	C	G
PI408269D	T	A	T		C	A		C	C	C	C	G	A	T	G	G	T	C	A	C	G
PI408269C	T	A	T		C	A		C	C	C	C	G	A	T	G	G	T	C	A	C	G
PI408233B	T	A	T		C	A		C	C	C	C	G	A	T	G	G	T	C	A	C	G
PI408229C	T	A	T		C	A		C	C	C	C	G	A	T	G	G	T	C	A	C	G
PI408202	T	A	C		C	A		C	C	C	C	G	A	T	G	G	T	C	A	C	G
PI408200A	T	A	C		C	A		C	C	C	C	G	A	T	G	G	T	C	A	C	G
PI408137B	T	A	T		C	A		C	C	C	C	G	A	T	G	G	T	C	A	C	G
PI408120	T	A	C		C	A		C	C	C	C	G	A	T	G	G	T	C	A	C	G
PI408055C	T	A	T		C	A		C	C	C	C	G	A	T	G	G	T	C	A	C	G
PI408048B	T	A	C		C	A		C	C	C	C	G	A	T	G	G	T	C	A	C	G
PI408020D	T	A	T		C	A		C	C	C	C	G	A	T	G	G	T	C	A	C	G
PI407974B	T	A	T		C	A		C	C	C	C	G	A	T	G	G	T	C	A	C	G
PI407907B	T	A	C		C	A		C	C	C	C	G	A	T	G	G	T	C	A	C	G
PI407833B	T	A	T		C	A		C	C	C	C	G	A	T	G	G	T	C	A	C	G
PI407833A	T	A	T		C	A		C	C	C	C	G	A	T	G	G	T	C	A	C	G
PI407806B	T	A	T		C	A		C	C	C	C	G	A	T	G	G	T	C	A	C	G
PI407805C	T	A	C		C	A		C	C	C	C	G	A	T	G	G	T	C	A	C	G
PI407805B	T	A	C		C	A		C	C	C	C	G	A	T	G	G	T	C	A	C	G
PI407805A	T	A	C		C	A		C	C	C	C	G	A	T	G	G	T	C	A	C	G
PI407795A	T	A	T		C	A		C	C	C	C	G	A	T	G	G	T	C	A	C	G
PI407788A	T	A	T		C	A		C	C	C	C	G	A	T	G	G	T	C	A	C	G
PI407771	T	A	T		C	A		C	C	C	C	G	A	T	G	G	T	C	A	C	G
PI407770	T	A	T		C	A		C	C	C	C	G	A	T	G	G	T	C	A	C	G
PI404198B	T	A	T		T	C		C	C	C	C	G	A	T	G	G	T	C	A	C	G
PI404198A	T	A	C		T	C		C	C	C	C	G	A	T	G	G	T	C	A	C	G
PI404167	T	A	T		T	C		C	C	C	C	G	A	T	G	G	T	C	A	C	G
PI404166	T	A	T		T	C		C	C	C	C	G	A	T	G	G	T	C	A	C	G
PI399071	T	A	C		C	A		C	C	C	C	G	A	T	G	G	T	C	A	C	G
PI399070	T	A	T		C	A		C	C	C	C	G	A	T	G	G	T	C	A	C	G
PI399064	T	A	T		T	A		C	C	C	C	G	A	T	G	G	T	C	A	C	G
PI399061	T	A	T		C	A		C	C	C	C	G	A	T	G	G	T	C	A	C	G
PI399056	T	A	T		C	A		C	C	C	C	G	A	T	G	G	T	C	A	C	G
PI398949	T	A	T		C	A		C	C	C	C	G	A	T	G	G	T	C	A	C	G
PI398941	T	A	T		C	A		C	C	C	C	G	A	T	G	G	T	C	A	C	G
PI398940	T	A	T		C	A		C	C	C	C	G	A	T	G	G	T	C	A	C	G
PI398932	T	A	T		C	C		C	C	C	C	G	A	T	G	G	T	C	A	C	G
PI398926	T	A	T		C	A		C	C	C	C	G	A	T	G	G	T	C	A	C	G
PI398874	T	A	T		C	A		C	C	C	C	G	A	T	G	G	T	C	A	C	G
PI398854	T	A	T		C	A		C	C	C	C	G	A	T	G	G	T	C	A	C	G
PI398823	T	A	T		C	A		C	C	C	C	G	A	T	G	G	T	C	A	C	G
PI398803	T	A	T		C	A		C	C	C	C	G	A	T	G	G	T	C	A	C	G
PI398802	T	A	T		C	A		C	C	C	C	G	A	T	G	G	T	C	A	C	G
PI398768	T	A	T		C	A		C	C	C	C	G	A	T	G	G	T	C	A	C	G
PI398767	T	A	T		C	A		C	C	C	C	G	A	T	G	G	T	C	A	C	G
PI398744	T	A	T		C	A		C	C	C	C	G	A	T	G	G	T	C	A	C	G
PI398742	T	A	T		C	C		C	C	C	C	G	A	T	G	G	T	C	A	C	G
PI398738	T	A	T		C	A		C	C	C	C	G	A	T	G	G	T	C	A	C	G
PI398737	T	A	T		C	A		C	C	C	C	G	A	T	G	G	T	C	A	C	G
PI398720	T	A	T		C	A		C	C	C	C	G	A	T	G	G	T	C	A	C	G
PI398706	T	A	T		C	A		C	C	C	C	G	A	T	G	G	T	C	A	C	G
PI398704	T	A	T		C	A		C	C	C	C	G	A	T	G	G	T	C	A	C	G
PI398692	T	A	C		C	A		C	C	C	C	G	A	T	G	G	T	C	A	C	G
PI398690	T	A	C		C	A		C	C	C	C	G	A	T	G	G	T	C	A	C	G
PI398643	T	A	T		C	A		C	C	C	C	G	A	T	G	G	T	C	A	C	G
PI398633	T	A	T		C	A		C	C	C	C	G	A	T	G	G	T	C	A	C	G
PI398619	T	A	T		C	U		C	C	C	C	G	A	T	G	G	T	C	A	C	G
PI398618	T	A	T		C	A		C	C	C	C	G	A	T	G	G	T	C	A	C	G
PI398598	T	A	T		C	A		C	C	C	C	G	A	T	G	G	T	C	A	C	G
PI398587	T	A	T		C	A		C	C	C	C	G	A	T	G	G	T	C	A	C	G
PI398555	T	A	T		C	A		C	C	C	C	G	A	T	G	G	T	C	A	C	G
PI398547	T	A	T		C	A		C	C	C	C	G	A	T	G	G	T	C	A	C	G
PI398545	T	A	C		C	A		C	C	C	C	G	A	T	G	G	T	C	A	C	G
PI398540	T	A	T		C	A		C	C	C	C	G	A	T	G	G	T	C	A	C	G
PI398537	T	A	T		C	A		C	C	C	C	G	A	T	G	G	T	C	A	C	G
PI398529	T	A	T		C	A		C	C	C	C	G	A	T	G	G	T	C	A	C	G
PI398499	T	A	T		C	A		C	C	C	C	G	A	T	G	G	T	C	A	C	G
PI398480	T	A	T		C	A		C	C	C	C	G	A	T	G	G	T	C	A	C	G
PI398474	T	A	T		C	C		C	C	C	C	G	A	T	G	G	T	C	A	C	G
PI398473	T	A	T		C	A		C	C	C	C	G	A	T	G	G	T	C	A	C	G
PI398471	T	A	T		C	C		C	C	C	C	G	A	T	G	G	T	C	A	C	G
PI398429	T	A	T		C	A		C	C	C	C	G	A	T	G	G	T	C	A	C	G
PI398427	T	A	T		C	A		C	C	C	C	G	A	T	G	G	T	C	A	C	G
PI398419	T	A	T		C	A		C	C	C	C	G	A	T	G	G	T	C	A	C	G
PI398398	T	A	T		C	A		C	C	C	C	G	A	T	G	G	T	C	A	C	G
PI398394	T	A	T		C	A		C	C	C	C	G	A	T	G	G	T	C	A	C	G
PI398388	T	A	T		C	A		C	C	C	C	G	A	T	G	G	T	C	A	C	G
PI398382	T	A	T		C	A		C	C	C	C	G	A	T	G	G	T	C	A	C	G
PI398375	T	A	C		C	U		C	C	C	C	G	A	T	G	G	T	C	A	C	G
PI398343	T	A	C		C	A		C	C	C	C	G	A	T	G	G	T	C	A	C	G
PI398322	T	A	T		C	A		C	C	C	C	G	A	T	G	G	T	C	A	C	G
PI398317	T	A	C		C	A		C	C	C	C	G	A	T	G	G	T	C	A	C	G
PI398316	T	A	T		C	A		C	C	C	C	G	A	T	G	G	T	C	A	C	G
PI398309	T	A	T		C	A		C	C	C	C	G	A	T	G	G	T	C	A	C	G
PI398306	T	A	T		C	A		C	C	C	C	G	A	T	G	G	T	C	A	C	G
PI398298	T	A	T		C	A		C	C	C	C	G	A	T	G	G	T	C	A	C	G
PI398286	T	A	T		C	A		C	C	C	C	G	A	T	G	G	T	C	A	C	G
PI398282	T	A	C		C	A		C	C	C	C	G	A	T	G	G	T	C	A	C	G
PI398259	T	A	T		T	A		C	C	C	C	G	A	T	G	G	T	C	A	C	G
PI398248	T	A	T		C	U		C	C	C	C	G	A	T	G	G	T	C	A	C	G
PI398227	T	A	T		C	U		C	C	C	C	G	A	T	G	G	T	C	A	C	G
PI398224	T	A	T		C	U		C	C	C	C	G	A	T	G	G	T	C	A	C	G
PI398223	T	A	C		C	A		C	C	C	C	G	A	T	G	G	T	C	A	C	G
PI398214	T	A	T		C	A		C	C	C	C	G	A	T	G	G	T	C	A	C	G
PI391581A	T	A	T		C	A		C	C	C	C	G	A	T	G	G	T	C	A	C	G
PI340040	T	A	C		C	A		C	C	C	C	G	A	T	G	G	T	C	A	C	G
PI340010	T	A	T		C	A		C	C	C	C	G	A	T	G	G	T	C	A	C	G
PI315701	T	A	T		T	A		C	C	C	C	G	A	T	G	G	T	C	A	C	G
PI303652	T	A	T		T	C		C	C	C	C	G	A	T	G	G	T	C	A	C	G
PI291274B	T	A	T		T	C		C	C	C	C	G	A	T	G	G	T	C	A	C	G
PI174863	T	A	C		T	A		C	C	C	C	G	A	T	G	G	T	C	A	C	G
PI171441	T	A	T		T	A		C	C	C	C	G	A	T	G	G	T	C	A	C	G
PI157441	T	A	C		C	A		C	C	C	C	G	A	T	G	G	T	C	A	C	G
PI157405	T	A	T		C	A		C	C	C	C	G	A	T	G	G	T	C	A	C	G
PI103088	T	A	C		C	A		C	C	C	C	G	A	T	G	G	T	C	A	C	G
PI96280	T	A	T		T	A		C	C	C	C	G	A	T	G	G	T	C	A	C	G
PI90763	T	A	T		T	C		C	C	C	C	G	A	T	G	G	T	C	A	C	G
PI89772	T	A	T		T	C		C	C	C	C	G	A	T	G	G	T	C	A	C	G
PI85465	T	A	T		C	A		C	C	C	C	G	A	T	G	G	T	C	A	C	G
PI84960	T	A	T		C	A		C	C	C	C	G	A	T	G	G	T	C	A	C	G
PI84751	T	A	T		T	C		C	C	C	C	G	A	T	G	G	T	C	A	C	G
PI82286	T	A	T		C	A		C	C	C	C	G	A	T	G	G	T	C	A	C	G
Peking	T	A	T		T	C		C	C	C	C	G	A	T	G	G	T	C	A	C	G
PI567304	T	A	T		T	C		C	C	C	C	G	A	T	G	G	T	C	A	C	G
PI494182	T	A	C		T	A		C	C	C	C	G	A	T	G	G	T	C	A	C	G
PI424294A	T	A	T		C	A		C	C	C	C	G	A	T	G	G	T	C	A	C	G
PI398524	T	A	T		C	A		C	C	C	C	G	A	T	G	G	T	C	A	C	G
PI398353	T	A	T		C	A		C	C	C	C	G	A	T	G	G	T	C	A	C	G
PI398287	T	A	T		C	A		C	C	C	C	G	A	T	G	G	T	C	A	C	G
PI273483C	T	A	T		C	A		C	C	C	C	G	A	T	G	G	T	C	A	C	G
PI548402S	T	A	T		T	C		C	C	C	C	G	A	T	G	G	T	C	A	C	G
PI458085A	T	A	T		C	A		C	C	C	C	G	A	T	G	G	T	C	A	C	G
PI424159C	T	A	T		C	A		C	C	C	C	G	A	T	G	G	T	C	A	C	G
PI391589A	T	A	C		C	A		C	C	C	C	G	A	T	G	G	T	C	A	C	G
PI612611	T	G	T		T	A		C	C	C	C	G	A	T	G	G	T	C	A	C	G
PI567605	T	G	C		C	A		C	C	C	C	G	A	T	G	G	T	C	A	C	G
PI548484	T	G	U		C	A		C	C	C	C	G	A	T	G	G	T	C	A	C	G
PI548438	T	G	T		C	A		C	C	C	C	G	A	T	G	G	T	C	A	C	G
PI509092	T	G	T		C	A		C	C	C	C	G	A	T	G	G	T	C	A	C	G
PI467327	T	G	T		T	A		C	C	C	C	G	A	T	G	G	T	C	A	C	G
PI437840B	T	G	T		T	A		C	C	C	C	G	A	T	G	G	T	C	A	C	G
PI437664	T	G	T		T	A		C	C	C	C	G	A	T	G	G	T	C	A	C	G
PI437568	T	G	T		T	A		C	C	C	C	G	A	T	G	G	T	C	A	C	G
PI408037	T	G	C		C	A		C	C	C	C	G	A	T	G	G	T	C	A	C	G
PI408030	T	G	T		C	A		C	C	C	C	G	A	T	G	G	T	C	A	C	G
PI398755	T	G	C		C	A		C	C	C	C	G	A	T	G	G	T	C	A	C	G
PI381683	T	G	T		C	A		C	C	C	C	G	A	T	G	G	T	C	A	C	G
PI209334	T	G	C		T	A		C	C	C	C	G	A	T	G	G	T	C	A	C	G
PI201421	T	G	T		C	A		C	C	C	C	G	A	T	G	G	T	C	A	C	G
PI97094	T	G	C		C	A		C	C	C	C	G	A	T	G	G	T	C	A	C	G
PI639540	T	G	C		C	A		C	C	C	C	G	A	T	G	G	T	C	A	C	G
PI613560	T	G	T		C	A		C	C	C	C	G	A	T	G	G	T	C	A	C	G
PI613559A	T	G	T		C	A		C	C	C	C	G	A	T	G	G	T	C	A	C	G
PI603914	T	G	T		C	A		C	C	C	C	G	A	T	G	G	T	C	A	C	G
PI603910C	T	G	C		T	A		C	C	C	C	G	A	T	G	G	T	C	A	C	G
PI603453	T	G	C		C	A		C	C	C	C	G	A	T	G	G	T	C	A	C	G
PI603443C	T	G	T		T	A		C	C	C	C	G	A	T	G	G	T	C	A	C	G
PI603443A	T	G	T		T	A		C	C	C	C	G	A	T	G	G	T	C	A	C	G
PI603438B	T	G	C		C	A		C	C	C	C	G	A	T	G	G	T	C	A	C	G
PI603411	T	G	T		C	A		C	C	C	C	G	A	T	G	G	T	C	A	C	G
PI603404	T	G	C		C	A		C	C	C	C	G	A	T	G	G	T	C	A	C	G
PI603402	T	G	C		C	A		C	C	C	C	G	A	T	G	G	T	C	A	C	G
PI603176B	T	G	H		C	C		C	C	C	C	G	A	T	G	G	T	C	A	C	G
PI603176A	T	G	T		T	A		C	C	C	C	G	A	T	G	G	T	C	A	C	G
PI603168	T	G	T		C	C		C	C	C	C	G	A	T	G	G	T	C	A	C	G
PI603161	T	G	H		C	A		C	C	C	C	G	A	T	G	G	T	C	A	C	G
PI603152	T	G	T		C	A		C	C	C	C	G	A	T	G	G	T	C	A	C	G
PI597475B	T	G	T		C	A		C	C	C	C	G	A	T	G	G	T	C	A	C	G
PI597475A	T	G	T		C	A		C	C	C	C	G	A	T	G	G	T	C	A	C	G
PI594314	T	G	T		C	A		C	C	C	C	G	A	T	G	G	T	C	A	C	G
PI594301	T	G	T		C	A		C	C	C	C	G	A	T	G	G	T	C	A	C	G
PI594286	T	G	C		C	A		C	C	C	C	G	A	T	G	G	T	C	A	C	G
PI594283	T	G	T		C	A		C	C	C	C	G	A	T	G	G	T	C	A	C	G
PI594280D	T	G	C		C	A		C	C	C	C	G	A	T	G	G	T	C	A	C	G
PI594280C	T	G	T		C	A		C	C	C	C	G	A	T	G	G	T	C	A	C	G
PI594227B	T	G	T		C	A		C	C	C	C	G	A	T	G	G	T	C	A	C	G
PI594191	T	G	T		C	A		C	C	C	C	G	A	T	G	G	T	C	A	C	G
PI594160	T	G	T		C	A		C	C	C	C	G	A	T	G	G	T	C	A	C	G
PI594023A	T	G	C		C	A		C	C	C	C	G	A	T	G	G	T	C	A	C	G
PI594001	T	G	C		C	A		C	C	C	C	G	A	T	G	G	T	C	A	C	G
PI593970	T	G	T		C	A		C	C	C	C	G	A	T	G	G	T	C	A	C	G
PI592903	T	G	T		C	A		C	C	C	C	G	A	T	G	G	T	C	A	C	G
PI578376	T	G	C		H	C		C	C	C	C	G	A	T	G	G	T	C	A	C	G
PI568262	T	G	C		C	A		C	C	C	C	G	A	T	G	G	T	C	A	C	G
PI567606	T	G	C		C	A		C	C	C	C	G	A	T	G	G	T	C	A	C	G
PI567521	T	G	T		C	A		C	C	C	C	G	A	T	G	G	T	C	A	C	G
PI561310	T	G	C		U	A		C	C	C	C	G	A	T	G	G	T	C	A	C	G
PI548246	T	G	C		C	A		C	C	C	C	G	A	T	G	G	T	C	A	C	G
PI509109	T	G	C		C	A		C	C	C	C	G	A	T	G	G	T	C	A	C	G
PI509089	T	G	T		C	A		C	C	C	C	G	A	T	G	G	T	C	A	C	G
PI509077	T	G	T		C	A		C	C	C	C	G	A	T	G	G	T	C	A	C	G
PI507473	T	G	T		C	A		C	C	C	C	G	A	T	G	G	T	C	A	C	G
PI507472	T	G	T		C	A		C	C	C	C	G	A	T	G	G	T	C	A	C	G
PI507454	T	G	C		C	A		C	C	C	C	G	A	T	G	G	T	C	A	C	G
PI507435	T	G	T		C	A		C	C	C	C	G	A	T	G	G	T	C	A	C	G
PI507426	T	G	T		C	A		C	C	C	C	G	A	T	G	G	T	C	A	C	G
PI507420	T	G	T		C	A		C	C	C	C	G	A	T	G	G	T	C	A	C	G
PI507417	T	G	T		C	A		C	C	C	C	G	A	T	G	G	T	C	A	C	G
PI507416	T	G	T		C	A		C	C	C	C	G	A	T	G	G	T	C	A	C	G
PI507403	T	G	T		C	A		C	C	C	C	G	A	T	G	G	T	C	A	C	G
PI507395	T	G	C		C	A		C	C	C	C	G	A	T	G	G	T	C	A	C	G
PI507390	T	G	T		C	A		C	C	C	C	G	A	T	G	G	T	C	A	C	G
PI507387	T	G	U		C	A		C	C	C	C	G	A	T	G	G	T	C	A	C	G
PI507382	T	G	T		C	A		C	C	C	C	G	A	T	G	G	T	C	A	C	G
PI507378	T	G	C		C	A		C	C	C	C	G	A	T	G	G	T	C	A	C	G
PI507368	T	G	C		C	A		C	C	C	C	G	A	T	G	G	T	C	A	C	G
PI507367	T	G	C		C	A		C	C	C	C	G	A	T	G	G	T	C	A	C	G
PI507366	T	G	T		C	A		C	C	C	C	G	A	T	G	G	T	C	A	C	G
PI507365	T	G	T		C	A		C	C	C	C	G	A	T	G	G	T	C	A	C	G
PI507364	T	G	C		C	A		C	C	C	C	G	A	T	G	G	T	C	A	C	G
PI507362	T	G	C		C	A		C	C	C	C	G	A	T	G	G	T	C	A	C	G
PI507349	T	G	T		C	A		C	C	C	C	G	A	T	G	G	T	C	A	C	G
PI507167A	T	G	H		C	A		C	C	C	C	G	A	T	G	G	T	C	A	C	G
PI507148	T	G	T		C	A		C	C	C	C	G	A	T	G	G	T	C	A	C	G
PI507132A	T	G	T		C	A		C	C	C	C	G	A	T	G	G	T	C	A	C	G
PI507079	T	G	T		C	A		C	C	C	C	G	A	T	G	G	T	C	A	C	G
PI506868	T	G	T		C	A		C	C	C	C	G	A	T	G	G	T	C	A	C	G
PI506856	T	G	T		C	A		C	C	C	C	G	A	T	G	G	T	C	A	C	G
PI506503	T	G	T		C	A		C	C	C	C	G	A	T	G	G	T	C	A	C	G
PI468384	T	G	T		C	A		C	C	C	C	G	A	T	G	G	T	C	A	C	G
PI467316	T	G	C		C	A		C	C	C	C	G	A	T	G	G	T	C	A	C	G
PI458298	T	G	C		C	A		C	C	C	C	G	A	T	G	G	T	C	A	C	G
PI458287	T	G	C		C	A		C	C	C	C	G	A	T	G	G	T	C	A	C	G
PI458282	T	G	C		C	A		C	C	C	C	G	A	T	G	G	T	C	A	C	G
PI458269	T	G	T		C	A		C	C	C	C	G	A	T	G	G	T	C	A	C	G
PI458243	T	G	C		C	A		C	C	C	C	G	A	T	G	G	T	C	A	C	G
PI458236B	T	G	T		C	A		C	C	C	C	G	A	T	G	G	T	C	A	C	G
PI458231	T	G	T		C	A		C	C	C	C	G	A	T	G	G	T	C	A	C	G
PI458212	T	G	C		C	A		C	C	C	C	G	A	T	G	G	T	C	A	C	G
PI458130	T	G	C		C	A		C	C	C	C	G	A	T	G	G	T	C	A	C	G
PI458102	T	G	C		C	A		C	C	C	C	G	A	T	G	G	T	C	A	C	G
PI458094	T	G	C		C	A		C	C	C	C	G	A	T	G	G	T	C	A	C	G
PI458077	T	G	T		C	A		C	C	C	C	G	A	T	G	G	T	C	A	C	G
PI458050	T	G	C		C	A		C	C	C	C	G	A	T	G	G	T	C	A	C	G
PI458032	T	G	C		C	A		C	C	C	C	G	A	T	G	G	T	C	A	C	G
PI458018	T	G	C		C	A		C	C	C	C	G	A	T	G	G	T	C	A	C	G
PI442014	T	G	T		C	A		C	C	C	C	G	A	T	G	G	T	C	A	C	G
PI442009A	T	G	T		C	A		C	C	C	C	G	A	T	G	G	T	C	A	C	G
PI442006	T	G	T		C	A		C	C	C	C	G	A	T	G	G	T	C	A	C	G
PI442005	T	G	T		C	A		C	C	C	C	G	A	T	G	G	T	C	A	C	G
PI438343	T	G	C		C	A		C	C	C	C	G	A	T	G	G	T	C	A	C	G
PI438307	T	G	C		C	A		C	C	C	C	G	A	T	G	G	T	C	A	C	G
PI438306	T	G	C		C	A		C	C	C	C	G	A	T	G	G	T	C	A	C	G
PI438250A	T	G	C		T	A		C	C	C	C	G	A	T	G	G	T	C	A	C	G
PI438241	T	G	C		C	A		C	C	C	C	G	A	T	G	G	T	C	A	C	G
PI438240	T	G	T		T	A		C	C	C	C	G	A	T	G	G	T	C	A	C	G
PI438239B	T	G	T		T	A		C	C	C	C	G	A	T	G	G	T	C	A	C	G
PI438239A	T	G	T		C	C		C	C	C	C	G	A	T	G	G	T	C	A	C	G
PI438218	T	G	T		C	A		C	C	C	C	G	A	T	G	G	T	C	A	C	G
PI438183	T	G	C		T	C		C	C	C	C	G	A	T	G	G	T	C	A	C	G
PI438169	T	G	C		C	A		C	C	C	C	G	A	T	G	G	T	C	A	C	G
PI438031	T	G	T		T	A		C	C	C	C	G	A	T	G	G	T	C	A	C	G
PI437950	T	G	T		T	C		C	C	C	C	G	A	T	G	G	T	C	A	C	G
PI437905	T	G	T		T	C		C	C	C	C	G	A	T	G	G	T	C	A	C	G
PI437868	T	G	T		C	A		C	C	C	C	G	A	T	G	G	T	C	A	C	G
PI437828	T	G	C		T	C		C	C	C	C	G	A	T	G	G	T	C	A	C	G
PI437825	T	G	C		T	A		C	C	C	C	G	A	T	G	G	T	C	A	C	G
PI437786	T	G	U		T	C		C	C	C	C	G	A	T	G	G	T	C	A	C	G
PI437781	T	G	C		T	A		C	C	C	C	G	A	T	G	G	T	C	A	C	G
PI437572	T	G	T		U	C		C	C	C	C	G	A	T	G	G	T	C	A	C	G
PI424555B	T	G	T		C	A		C	C	C	C	G	A	T	G	G	T	C	A	C	G
PI424553	T	G	C		C	A		C	C	C	C	G	A	T	G	G	T	C	A	C	G
PI424542	T	G	C		C	A		C	C	C	C	G	A	T	G	G	T	C	A	C	G
PI424535B	T	G	C		C	A		C	C	C	C	G	A	T	G	G	T	C	A	C	G
PI424504B	T	G	C		C	A		C	C	C	C	G	A	T	G	G	T	C	A	C	G
PI424503	T	G	C		C	A		C	C	C	C	G	A	T	G	G	T	C	A	C	G
PI424496	T	G	C		C	A		C	C	C	C	G	A	T	G	G	T	C	A	C	G
PI424480	T	G	C		C	A		C	C	C	C	G	A	T	G	G	T	C	A	C	G
PI424476	T	G	T		C	A		C	C	C	C	G	A	T	G	G	T	C	A	C	G
PI424461	T	G	T		C	A		C	C	C	C	G	A	T	G	G	T	C	A	C	G
PI424457	T	G	T		C	A		C	C	C	C	G	A	T	G	G	T	C	A	C	G
PI424454	T	G	C		C	A		C	C	C	C	G	A	T	G	G	T	C	A	C	G
PI424452	T	G	C		C	A		C	C	C	C	G	A	T	G	G	T	C	A	C	G
PI424433	T	G	C		C	A		C	C	C	C	G	A	T	G	G	T	C	A	C	G
PI424413	T	G	T		C	A		C	C	C	C	G	A	T	G	G	T	C	A	C	G
PI424394	T	G	C		C	A		C	C	C	C	G	A	T	G	G	T	C	A	C	G
PI424393	T	G	T		C	A		C	C	C	C	G	A	T	G	G	T	C	A	C	G
PI424392	T	G	C		C	A		C	C	C	C	G	A	T	G	G	T	C	A	C	G
PI424361	T	G	C		C	A		C	C	C	C	G	A	T	G	G	T	C	A	C	G
PI424360	T	G	C		C	A		C	C	C	C	G	A	T	G	G	T	C	A	C	G
PI424348B	T	G	C		C	A		C	C	C	C	G	A	T	G	G	T	C	A	C	G
PI424345	T	G	C		C	A		C	C	C	C	G	A	T	G	G	T	C	A	C	G
PI424338	T	G	T		C	C		C	C	C	C	G	A	T	G	G	T	C	A	C	G
PI424331	T	G	T		C	A		C	C	C	C	G	A	T	G	G	T	C	A	C	G
PI424286	T	G	T		C	A		C	C	C	C	G	A	T	G	G	T	C	A	C	G
PI424278A	T	G	C		C	A		C	C	C	C	G	A	T	G	G	T	C	A	C	G
PI424270A	T	G	C		C	A		C	C	C	C	G	A	T	G	G	T	C	A	C	G
PI424255C	T	G	C		C	A		C	C	C	C	G	A	T	G	G	T	C	A	C	G
PI424222B	T	G	T		C	A		C	C	C	C	G	A	T	G	G	T	C	A	C	G
PI424172B	T	G	C		C	A		C	C	C	C	G	A	T	G	G	T	C	A	C	G
PI424169A	T	G	C		C	A		C	C	C	C	G	A	T	G	G	T	C	A	C	G
PI424163	T	G	C		C	A		C	C	C	C	G	A	T	G	G	T	C	A	C	G
PI424137B	T	G	T		C	A		C	C	C	C	G	A	T	G	G	T	C	A	C	G
PI423960B	T	G	C		C	A		C	C	C	C	G	A	T	G	G	T	C	A	C	G
PI423915	T	G	T		C	A		C	C	C	C	G	A	T	G	G	T	C	A	C	G
PI423888	T	G	T		C	A		C	C	C	C	G	A	T	G	G	T	C	A	C	G
PI423885	T	G	T		C	A		C	C	C	C	G	A	T	G	G	T	C	A	C	G
PI423883	T	G	C		C	A		C	C	C	C	G	A	T	G	G	T	C	A	C	G
PI423882B	T	G	T		C	A		C	C	C	C	G	A	T	G	G	T	C	A	C	G
PI423882A	T	G	T		C	A		C	C	C	C	G	A	T	G	G	T	C	A	C	G
PI423881	T	G	T		C	A		C	C	C	C	G	A	T	G	G	T	C	A	C	G
PI423880	T	G	T		C	A		C	C	C	C	G	A	T	G	G	T	C	A	C	G
PI423871	T	G	T		C	A		C	C	C	C	G	A	T	G	G	T	C	A	C	G
PI423856	T	G	C		C	A		C	C	C	C	G	A	T	G	G	T	C	A	C	G
PI423851	T	G	T		C	A		C	C	C	C	G	A	T	G	G	T	C	A	C	G
PI423832	T	G	C		C	A		C	C	C	C	G	A	T	G	G	T	C	A	C	G
PI423827B	T	G	C		C	A		C	C	C	C	G	A	T	G	G	T	C	A	C	G
PI423821	T	G	C		C	A		C	C	C	C	G	A	T	G	G	T	C	A	C	G
PI423808B	T	G	T		C	A		C	C	C	C	G	A	T	G	G	T	C	A	C	G
PI423799B	T	G	T		C	A		C	C	C	C	G	A	T	G	G	T	C	A	C	G
PI423792	T	G	T		C	A		C	C	C	C	G	A	T	G	G	T	C	A	C	G
PI423722	T	G	C		C	C		C	C	C	C	G	A	T	G	G	T	C	A	C	G
PI417441	T	G	T		C	A		C	C	C	C	G	A	T	G	G	T	C	A	C	G
PI417426	T	G	C		C	A		C	C	C	C	G	A	T	G	G	T	C	A	C	G
PI417415	T	G	T		C	A		C	C	C	C	G	A	T	G	G	T	C	A	C	G
PI417395	T	G	T		C	A		C	C	C	C	G	A	T	G	G	T	C	A	C	G
PI417394	T	G	T		C	A		C	C	C	C	G	A	T	G	G	T	C	A	C	G
PI417377	T	G	T		C	A		C	C	C	C	G	A	T	G	G	T	C	A	C	G
PI417247	T	G	T		C	A		C	C	C	C	G	A	T	G	G	T	C	A	C	G
PI417245	T	G	T		C	A		C	C	C	C	G	A	T	G	G	T	C	A	C	G
PI417103	T	G	C		C	A		C	C	C	C	G	A	T	G	G	T	C	A	C	G
PI417041	T	G	C		C	A		C	C	C	C	G	A	T	G	G	T	C	A	C	G
PI417005	T	G	T		C	A		C	C	C	C	G	A	T	G	G	T	C	A	C	G
PI416940	T	G	T		C	A		C	C	C	C	G	A	T	G	G	T	C	A	C	G
PI416861	T	G	C		C	A		C	C	C	C	G	A	T	G	G	T	C	A	C	G
PI416839	T	G	C		C	A		C	C	C	C	G	A	T	G	G	T	C	A	C	G
PI408335A	T	G	T		C	A		C	C	C	C	G	A	T	G	G	T	C	A	C	G
PI408328	T	G	C		C	A		C	C	C	C	G	A	T	G	G	T	C	A	C	G
PI408320	T	G	C		C	A		C	C	C	C	G	A	T	G	G	T	C	A	C	G
PI408316	T	G	C		C	A		C	C	C	C	G	A	T	G	G	T	C	A	C	G
PI408310B	T	G	T		C	A		C	C	C	C	G	A	T	G	G	T	C	A	C	G
PI408304	T	G	C		C	A		C	C	C	C	G	A	T	G	G	T	C	A	C	G
PI408300	T	G	T		C	A		C	C	C	C	G	A	T	G	G	T	C	A	C	G
PI408294B	T	G	C		C	A		C	C	C	C	G	A	T	G	G	T	C	A	C	G
PI408281A	T	G	T		C	A		C	C	C	C	G	A	T	G	G	T	C	A	C	G
PI408275	T	G	T		C	A		C	C	C	C	G	A	T	G	G	T	C	A	C	G
PI408272B	T	G	T		C	A		C	C	C	C	G	A	T	G	G	T	C	A	C	G
PI408272A	T	G	T		C	A		C	C	C	C	G	A	T	G	G	T	C	A	C	G
PI408268	T	G	T		C	A		C	C	C	C	G	A	T	G	G	T	C	A	C	G
PI408246-1	T	G	T		C	A		C	C	C	C	G	A	T	G	G	T	C	A	C	G
PI408228B	T	G	T		C	A		C	C	C	C	G	A	T	G	G	T	C	A	C	G
PI408225A	T	G	C		C	A		C	C	C	C	G	A	T	G	G	T	C	A	C	G
PI408222C	T	G	C		C	A		C	C	C	C	G	A	T	G	G	T	C	A	C	G
PI408208	T	G	C		C	A		C	C	C	C	G	A	T	G	G	T	C	A	C	G
PI408193	T	G	C		C	A		C	C	C	C	G	A	T	G	G	T	C	A	C	G
PI408192-2	T	G	C		C	A		C	C	C	C	G	A	T	G	G	T	C	A	C	G
PI408191B	T	G	C		C	A		C	C	C	C	G	A	T	G	G	T	C	A	C	G
PI408191A	T	G	C		C	A		C	C	C	C	G	A	T	G	G	T	C	A	C	G
PI408168	T	G	C		C	A		C	C	C	C	G	A	T	G	G	T	C	A	C	G
PI408167A	T	G	C		C	A		C	C	C	C	G	A	T	G	G	T	C	A	C	G
PI408157	T	G	C		C	A		C	C	C	C	G	A	T	G	G	T	C	A	C	G
PI408143	T	G	C		C	A		C	C	C	C	G	A	T	G	G	T	C	A	C	G
PI408142	T	G	C		C	A		C	C	C	C	G	A	T	G	G	T	C	A	C	G
PI408140B	T	G	T		C	A		C	C	C	C	G	A	T	G	G	T	C	A	C	G
PI408134A	T	G	T		C	A		C	C	C	C	G	A	T	G	G	T	C	A	C	G
PI408124D	T	G	T		C	A		C	C	C	C	G	A	T	G	G	T	C	A	C	G
PI408096	T	G	T		C	A		C	C	C	C	G	A	T	G	G	T	C	A	C	G
PI408085	T	G	C		C	A		C	C	C	C	G	A	T	G	G	T	C	A	C	G
PI408084C	T	G	C		C	A		C	C	C	C	G	A	T	G	G	T	C	A	C	G
PI408084A	T	G	C		C	A		C	C	C	C	G	A	T	G	G	T	C	A	C	G
PI408063	T	G	C		C	A		C	C	C	C	G	A	T	G	G	T	C	A	C	G
PI408055D	T	G	C		C	A		C	C	C	C	G	A	T	G	G	T	C	A	C	G
PI408054	T	G	T		C	A		C	C	C	C	G	A	T	G	G	T	C	A	C	G
PI408053	T	G	T		C	A		C	C	C	C	G	A	T	G	G	T	C	A	C	G
PI408041	T	G	C		C	A		C	C	C	C	G	A	T	G	G	T	C	A	C	G
PI408029	T	G	T		C	A		C	C	C	C	G	A	T	G	G	T	C	A	C	G
PI408020A	T	G	T		C	A		C	C	C	C	G	A	T	G	G	T	C	A	C	G
PI408019C	T	G	T		C	A		C	C	C	C	G	A	T	G	G	T	C	A	C	G
PI408015	T	G	T		C	A		C	C	C	C	G	A	T	G	G	T	C	A	C	G
PI408014	T	G	T		C	A		C	C	C	C	G	A	T	G	G	T	C	A	C	G
PI408013	T	G	T		C	A		C	C	C	C	G	A	T	G	G	T	C	A	C	G
PI408012	T	G	T		C	C		C	C	C	C	G	A	T	G	G	T	C	A	C	G
PI408010-1	T	G	T		C	A		C	C	C	C	G	A	T	G	G	T	C	A	C	G
PI408002	T	G	C		C	A		C	C	C	C	G	A	T	G	G	T	C	A	C	G
PI408001	T	G	C		C	A		C	C	C	C	G	A	T	G	G	T	C	A	C	G
PI407998D	T	G	T		C	A		C	C	C	C	G	A	T	G	G	T	C	A	C	G
PI407998A	T	G	T		C	A		C	C	C	C	G	A	T	G	G	T	C	A	C	G
PI407996	T	G	T		C	A		C	C	C	C	G	A	T	G	G	T	C	A	C	G
PI407986B	T	G	T		C	A		C	C	C	C	G	A	T	G	G	T	C	A	C	G
PI407977	T	G	C		C	A		C	C	C	C	G	A	T	G	G	T	C	A	C	G
PI407975A	T	G	C		C	A		C	C	C	C	G	A	T	G	G	T	C	A	C	G
PI407972A	T	G	C		C	A		C	C	C	C	G	A	T	G	G	T	C	A	C	G
PI407960B	T	G	T		C	A		C	C	C	C	G	A	T	G	G	T	C	A	C	G
PI407957	T	G	C		C	C		C	C	C	C	G	A	T	G	G	T	C	A	C	G
PI407949	T	G	T		C	A		C	C	C	C	G	A	T	G	G	T	C	A	C	G
PI407943	T	G	T		C	A		C	C	C	C	G	A	T	G	G	T	C	A	C	G
PI407941B	T	G	C		C	A		C	C	C	C	G	A	T	G	G	T	C	A	C	G
PI407940	T	G	C		C	A		C	C	C	C	G	A	T	G	G	T	C	A	C	G
PI407937-1	T	G	C		C	A		C	C	C	C	G	A	T	G	G	T	C	A	C	G
PI407935	T	G	C		C	A		C	C	C	C	G	A	T	G	G	T	C	A	C	G
PI407923	T	G	C		C	A		C	C	C	C	G	A	T	G	G	T	C	A	C	G
PI407920	T	G	C		C	A		C	C	C	C	G	A	T	G	G	T	C	A	C	G
PI407919	T	G	T		C	A		C	C	C	C	G	A	T	G	G	T	C	A	C	G
PI407915	T	G	C		C	A		C	C	C	C	G	A	T	G	G	T	C	A	C	G
PI407913B	T	G	C		C	A		C	C	C	C	G	A	T	G	G	T	C	A	C	G
PI407911	T	G	T		C	A		C	C	C	C	G	A	T	G	G	T	C	A	C	G
PI407910	T	G	T		C	A		C	C	C	C	G	A	T	G	G	T	C	A	C	G
PI407909	T	G	C		C	A		C	C	C	C	G	A	T	G	G	T	C	A	C	G
PI407906	T	G	T		C	A		C	C	C	C	G	A	T	G	G	T	C	A	C	G
PI407900	T	G	C		C	A		C	C	C	C	G	A	T	G	G	T	C	A	C	G
PI407899	T	G	C		C	A		C	C	C	C	G	A	T	G	G	T	C	A	C	G
PI407892A	T	G	C		C	A		C	C	C	C	G	A	T	G	G	T	C	A	C	G
PI407886	T	G	C		C	A		C	C	C	C	G	A	T	G	G	T	C	A	C	G
PI407877C	T	G	C		C	A		C	C	C	C	G	A	T	G	G	T	C	A	C	G
PI407874-1	T	G	C		C	A		C	C	C	C	G	A	T	G	G	T	C	A	C	G
PI407868B	T	G	T		C	A		C	C	C	C	G	A	T	G	G	T	C	A	C	G
PI407859-1	T	G	C		C	A		C	C	C	C	G	A	T	G	G	T	C	A	C	G
PI407857	T	G	C		C	A		C	C	C	C	G	A	T	G	G	T	C	A	C	G
PI407852	T	G	T		C	A		C	C	C	C	G	A	T	G	G	T	C	A	C	G
PI407839-2	T	G	T		C	A		C	C	C	C	G	A	T	G	G	T	C	A	C	G
PI407833C	T	G	C		C	A		C	C	C	C	G	A	T	G	G	T	C	A	C	G
PI407832B	T	G	C		C	A		C	C	C	C	G	A	T	G	G	T	C	A	C	G
PI407823	T	G	C		C	A		C	C	C	C	G	A	T	G	G	T	C	A	C	G
PI407817	T	G	T		C	A		C	C	C	C	G	A	T	G	G	T	C	A	C	G
PI407806A	T	G	C		C	A		C	C	C	C	G	A	T	G	G	T	C	A	C	G
PI407795B	T	G	C		C	A		C	C	C	C	G	A	T	G	G	T	C	A	C	G
PI399122	T	G	C		C	A		C	C	C	C	G	A	T	G	G	T	C	A	C	G
PI399108	T	G	C		C	A		C	C	C	C	G	A	T	G	G	T	C	A	C	G
PI399100	T	G	T		C	A		C	C	C	C	G	A	T	G	G	T	C	A	C	G
PI399098	T	G	C		C	A		C	C	C	C	G	A	T	G	G	T	C	A	C	G
PI399097	T	G	C		C	A		C	C	C	C	G	A	T	G	G	T	C	A	C	G
PI399095	T	G	T		C	A		C	C	C	C	G	A	T	G	G	T	C	A	C	G
PI399078	T	G	C		C	A		C	C	C	C	G	A	T	G	G	T	C	A	C	G
PI399065	T	G	C		C	A		C	C	C	C	G	A	T	G	G	T	C	A	C	G
PI399062	T	G	C		C	A		C	C	C	C	G	A	T	G	G	T	C	A	C	G
PI399057	T	G	C		C	A		C	C	C	C	G	A	T	G	G	T	C	A	C	G
PI399041	T	G	C		C	A		C	C	C	C	G	A	T	G	G	T	C	A	C	G
PI399033	T	G	C		C	A		C	C	C	C	G	A	T	G	G	T	C	A	C	G
PI399023	T	G	C		C	A		C	C	C	C	G	A	T	G	G	T	C	A	C	G
PI399022	T	G	C		C	A		C	C	C	C	G	A	T	G	G	T	C	A	C	G
PI398999	T	G	C		C	A		C	C	C	C	G	A	T	G	G	T	C	A	C	G
PI398987	T	G	T		C	A		C	C	C	C	G	A	T	G	G	T	C	A	C	G
PI398978	T	G	C		C	A		C	C	C	C	G	A	T	G	G	T	C	A	C	G
PI398967	T	G	C		C	A		C	C	C	C	G	A	T	G	G	T	C	A	C	G
PI398958	T	G	T		C	A		C	C	C	C	G	A	T	G	G	T	C	A	C	G
PI398952	T	G	C		C	A		C	C	C	C	G	A	T	G	G	T	C	A	C	G
PI398950	T	G	T		C	A		C	C	C	C	G	A	T	G	G	T	C	A	C	G
PI398947	T	G	T		C	A		C	C	C	C	G	A	T	G	G	T	C	A	C	G
PI398922	T	G	C		C	A		C	C	C	C	G	A	T	G	G	T	C	A	C	G
PI398896	T	G	C		C	A		C	C	C	C	G	A	T	G	G	T	C	A	C	G
PI398828	T	G	C		T	A		C	C	C	C	G	A	T	G	G	T	C	A	C	G
PI398827	T	G	C		T	A		C	C	C	C	G	A	T	G	G	T	C	A	C	G
PI398705	T	G	C		C	A		C	C	C	C	G	A	T	G	G	T	C	A	C	G
PI398688	T	G	C		C	A		C	C	C	C	G	A	T	G	G	T	C	A	C	G
PI398683	T	G	C		C	A		C	C	C	C	G	A	T	G	G	T	C	A	C	G
PI398682	T	G	C		C	A		C	C	C	C	G	A	T	G	G	T	C	A	C	G
PI398668	T	G	C		C	A		C	C	C	C	G	A	T	G	G	T	C	A	C	G
PI398657	T	G	C		C	A		C	C	C	C	G	A	T	G	G	T	C	A	C	G
PI398635	T	G	C		C	A		C	C	C	C	G	A	T	G	G	T	C	A	C	G
PI398631	T	G	C		C	A		C	C	C	C	G	A	T	G	G	T	C	A	C	G
PI398612	T	G	C		C	A		C	C	C	C	G	A	T	G	G	T	C	A	C	G
PI398610	T	G	C		C	A		C	C	C	C	G	A	T	G	G	T	C	A	C	G
PI398609	T	G	C		C	A		C	C	C	C	G	A	T	G	G	T	C	A	C	G
PI398606	T	G	C		C	A		C	C	C	C	G	A	T	G	G	T	C	A	C	G
PI398603	T	G	C		C	A		C	C	C	C	G	A	T	G	G	T	C	A	C	G
PI398593	T	G	C		C	A		C	C	C	C	G	A	T	G	G	T	C	A	C	G
PI398592	T	G	C		C	A		C	C	C	C	G	A	T	G	G	T	C	A	C	G
PI398550	T	G	C		C	A		C	C	C	C	G	A	T	G	G	T	C	A	C	G
PI398535	T	G	C		C	A		C	C	C	C	G	A	T	G	G	T	C	A	C	G
PI398533	T	G	C		C	A		C	C	C	C	G	A	T	G	G	T	C	A	C	G
PI398527	T	G	C		C	A		C	C	C	C	G	A	T	G	G	T	C	A	C	G
PI398516	T	G	C		C	A		C	C	C	C	G	A	T	G	G	T	C	A	C	G
PI398514	T	G	C		C	A		C	C	C	C	G	A	T	G	G	T	C	A	C	G
PI398500	T	G	C		C	A		C	C	C	C	G	A	T	G	G	T	C	A	C	G
PI398411	T	G	C		C	A		C	C	C	C	G	A	T	G	G	T	C	A	C	G
PI398390	T	G	T		C	A		C	C	C	C	G	A	T	G	G	T	C	A	C	G
PI398372	T	G	C		C	A		C	C	C	C	G	A	T	G	G	T	C	A	C	G
PI398371	T	G	C		C	A		C	C	C	C	G	A	T	G	G	T	C	A	C	G
PI398342	T	G	C		C	A		C	C	C	C	G	A	T	G	G	T	C	A	C	G
PI398304	T	G	C		C	A		C	C	C	C	G	A	T	G	G	T	C	A	C	G
PI398299	T	G	C		C	A		C	C	C	C	G	A	T	G	G	T	C	A	C	G
PI398280	T	G	C		C	A		C	C	C	C	G	A	T	G	G	T	C	A	C	G
PI398218	T	G	T		C	A		C	C	C	C	G	A	T	G	G	T	C	A	C	G
PI398213	T	G	C		C	A		C	C	C	C	G	A	T	G	G	T	C	A	C	G
PI398187	T	G	T		C	A		C	C	C	C	G	A	T	G	G	T	C	A	C	G
PI398183	T	G	T		C	C		C	C	C	C	G	A	T	G	G	T	C	A	C	G
PI398181	T	G	C		C	A		C	C	C	C	G	A	T	G	G	T	C	A	C	G
PI342002	T	G	T		C	A		C	C	C	C	G	A	T	G	G	T	C	A	C	G
PI340050	T	G	C		C	A		C	C	C	C	G	A	T	G	G	T	C	A	C	G
PI340042	T	G	C		C	A		C	C	C	C	G	A	T	G	G	T	C	A	C	G
PI340037	T	G	C		C	A		C	C	C	C	G	A	T	G	G	T	C	A	C	G
PI340034	T	G	T		C	A		C	C	C	C	G	A	T	G	G	T	C	A	C	G
PI340031B	T	G	C		C	A		C	C	C	C	G	A	T	G	G	T	C	A	C	G
PI340029	T	G	C		C	A		C	C	C	C	G	A	T	G	G	T	C	A	C	G
PI340025	T	G	T		C	A		C	C	C	C	G	A	T	G	G	T	C	A	C	G
PI340022	T	G	T		C	A		C	C	C	C	G	A	T	G	G	T	C	A	C	G
PI340014	T	G	T		C	A		C	C	C	C	G	A	T	G	G	T	C	A	C	G
PI339863A	T	G	C		C	A		C	C	C	C	G	A	T	G	G	T	C	A	C	G
PI291310B	T	G	T		C	A		C	C	C	C	G	A	T	G	G	T	C	A	C	G
PI227557	T	G	T		C	A		C	C	C	C	G	A	T	G	G	T	C	A	C	G
PI209331	T	G	T		T	A		C	C	C	C	G	A	T	G	G	T	C	A	C	G
PI200503	T	G	C		C	A		C	C	C	C	G	A	T	G	G	T	C	A	C	G
PI200490	T	G	C		C	A		C	C	C	C	G	A	T	G	G	T	C	A	C	G
PI196175	T	G	C		C	A		C	C	C	C	G	A	T	G	G	T	C	A	C	G
PI196171	T	G	C		C	A		C	C	C	C	G	A	T	G	G	T	C	A	C	G
PI196170	T	G	C		C	A		C	C	C	C	G	A	T	G	G	T	C	A	C	G
PI187156	T	G	C		C	A		C	C	C	C	G	A	T	G	G	T	C	A	C	G
PI175182	T	G	T		C	A		C	C	C	C	G	A	T	G	G	T	C	A	C	G
PI170896	T	G	T		C	A		C	C	C	C	G	A	T	G	G	T	C	A	C	G
PI157484	T	G	C		C	A		C	C	C	C	G	A	T	G	G	T	C	A	C	G
PI157483	T	G	C		C	A		C	C	C	C	G	A	T	G	G	T	C	A	C	G
PI96035	T	G	C		C	A		C	C	C	C	G	A	T	G	G	T	C	A	C	G
PI92698	T	G	T		T	C		C	C	C	C	G	A	T	G	G	T	C	A	C	G
PI91734	T	G	C		C	A		C	C	C	C	G	A	T	G	G	T	C	A	C	G
PI91679	T	G	C		C	A		C	C	C	C	G	A	T	G	G	T	C	A	C	G
PI89775	T	G	C		C	A		C	C	C	C	G	A	T	G	G	T	C	A	C	G
PI89146	T	G	T		T	A		C	C	C	C	G	A	T	G	G	T	C	A	C	G
PI88508	T	G	T		T	C		C	C	C	C	G	A	T	G	G	T	C	A	C	G
PI87047	T	G	C		C	A		C	C	C	C	G	A	T	G	G	T	C	A	C	G
PI84611	T	G	T		T	A		C	C	C	C	G	A	T	G	G	T	C	A	C	G
PI84609	T	G	T		T	A		C	C	C	C	G	A	T	G	G	T	C	A	C	G
PI70507	T	G	C		C	A		C	C	C	C	G	A	T	G	G	T	C	A	C	G
PI68465-1	T	G	T		C	A		C	C	C	C	G	A	T	G	G	T	C	A	C	G
PI63468	T	G	C		C	A		C	C	C	C	G	A	T	G	G	T	C	A	C	G
PI61947	T	G	C		C	A		C	C	C	C	G	A	T	G	G	T	C	A	C	G
PI61944	T	G	C		C	A		C	C	C	C	G	A	T	G	G	T	C	A	C	G
PI54859	T	G	T		T	C		C	C	C	C	G	A	T	G	G	T	C	A	C	G
PI594280A	T	G	C		C	A		C	C	C	C	G	A	T	G	G	T	C	A	C	G
PI507361	T	G	T		C	A		C	C	C	C	G	A	T	G	G	T	C	A	C	G
PI506870	T	G	T		C	A		C	C	C	C	G	A	T	G	G	T	C	A	C	G
PI506827	T	G	T		C	A		C	C	C	C	G	A	T	G	G	T	C	A	C	G
PI458306B	T	G	T		C	A		C	C	C	C	G	A	T	G	G	T	C	A	C	G
PI458292	T	G	C		C	A		C	C	C	C	G	A	T	G	G	T	C	A	C	G
PI438311	T	G	C		C	A		C	C	C	C	G	A	T	G	G	T	C	A	C	G
PI416877	T	G	T		C	A		C	C	C	C	G	A	T	G	G	T	C	A	C	G
PI408152	T	G	C		C	A		C	C	C	C	G	A	T	G	G	T	C	A	C	G
PI340000	T	G	C		C	A		C	C	C	C	G	A	T	G	G	T	C	A	C	G
PI304217	T	G	T		C	A		C	C	C	C	G	A	T	G	G	T	C	A	C	G
PI243533	T	G	C		C	A		C	C	C	C	G	A	T	G	G	T	C	A	C	G
PI603384	T	G	C		C	A		C	C	C	C	G	A	T	G	G	T	C	A	C	G
PI594280E	T	G	T		C	A		C	C	C	C	G	A	T	G	G	T	C	A	C	G
PI561395	T	G	T		C	A		C	C	C	C	G	A	T	G	G	T	C	A	C	G
PI507439	T	G	T		C	A		C	C	C	C	G	A	T	G	G	T	C	A	C	G
PI423859	T	G	C		C	A		C	C	C	C	G	A	T	G	G	T	C	A	C	G
PI399082	T	G	T		C	A		C	C	C	C	G	A	T	G	G	T	C	A	C	G
PI398210	T	G	C		C	A		C	C	C	C	G	A	T	G	G	T	C	A	C	G
PI339868E	T	G	C		C	A		C	C	C	C	G	A	T	G	G	T	C	A	C	G
PI567319B	T	H	C		C	A		C	C	C	C	G	A	T	G	G	T	C	A	C	G
PI567234B	T	H	C		C	A		C	C	C	C	G	A	T	G	G	T	C	A	C	G
PI437703	T	H	H		C	A		C	C	C	C	G	A	T	G	G	T	C	A	C	G
PI567424B	T	U	C		C	A		C	C	C	C	G	A	T	G	G	T	C	A	C	G
PI424276	T	U	T		C	A		C	C	C	C	G	A	T	G	G	T	C	A	C	G

## Sheet: 150 HC Consensus Sig.
CHROM	Gm07	Gm10	Gm11		Gm08	Gm08		Gm18	Gm18	Gm18	Gm18	Gm18	Gm18	Gm18	Gm18	Gm18	Gm18	Gm18	Gm18	Gm18	Gm18
POS	36449014	40672699	32951515		8323966	8390974		1621020	1631305	1640839	1652792	1663733	1671918	1675407	1682518	1691002	1699447	1702030	1710187	1713268	1718438
ID	ss715597431	ss715606985	ss715610416		ss715602757	ss715602764		ss715629217	ss715629233	ss715629242	ss715629248	ss715629260	ss715629264	ss715629266	ss715629273	ss715629280	ss715629286	ss715629288	ss715629291	ss715629296	ss715629298
PI603742C	T	G	C		C	A		C	C	C	C	G	G	T	G	G	C	T	A	C	A
PI578399	T	G	C		C	A		C	C	C	C	G	G	T	G	G	C	T	A	C	A
PI560207	T	G	C		T	A		C	C	C	C	G	G	T	G	G	C	T	A	C	A
PI436611	T	G	C		C	A		C	C	C	C	G	G	T	G	G	C	T	A	C	A
PI639740	T	G	C		C	A		C	C	C	C	G	G	T	G	G	C	T	A	C	A
PI636474	T	G	T		T	A		C	C	C	C	G	G	T	G	G	C	T	A	C	A
PI635053	T	G	T		T	A		C	C	C	C	G	G	T	G	G	C	T	A	C	A
PI633609	T	G	T		C	A		C	C	C	C	G	G	T	G	G	C	T	A	C	A
PI632352	T	G	T		C	A		C	C	C	C	G	G	T	G	G	C	T	A	C	A
PI620883	T	G	C		C	A		C	C	C	C	G	G	T	G	G	C	T	A	C	A
PI618808	T	G	T		T	A		C	C	C	C	G	G	T	G	G	C	T	A	C	A
PI615582	T	G	C		C	A		C	C	C	C	G	G	T	G	G	C	T	A	C	A
PI614088	T	G	C		C	A		C	C	C	C	G	G	T	G	G	C	T	A	C	A
PI612761B	T	G	C		T	A		C	C	C	C	G	G	T	G	G	C	T	A	C	A
PI612157	T	G	T		T	A		C	C	C	C	G	G	T	G	G	C	T	A	C	A
PI608033	T	G	T		T	A		C	C	C	C	G	G	T	G	G	C	T	A	C	A
PI607380	T	G	T		T	A		C	C	C	C	G	G	T	G	G	C	T	A	C	A
PI603587C	T	G	T		T	A		C	C	C	C	G	G	T	G	G	C	T	A	C	A
PI603587B	T	G	T		T	A		C	C	C	C	G	G	T	G	G	C	T	A	C	A
PI603587A	T	G	T		T	A		C	C	C	C	G	G	T	G	G	C	T	A	C	A
PI603575	T	G	C		C	A		C	C	C	C	G	G	T	G	G	C	T	A	C	A
PI603574	T	G	C		C	A		C	C	C	C	G	G	T	G	G	C	T	A	C	A
PI603572	T	G	C		C	A		C	C	C	C	G	G	T	G	G	C	T	A	C	A
PI603567A	T	G	C		C	A		C	C	C	C	G	G	T	G	G	C	T	A	C	A
PI603558	T	G	C		C	A		C	C	C	C	G	G	T	G	G	C	T	A	C	A
PI603557	T	G	C		C	A		C	C	C	C	G	G	T	G	G	C	T	A	C	A
PI603556	T	G	T		C	A		C	C	C	C	G	G	T	G	G	C	T	A	C	A
PI603551B	T	G	C		T	C		C	C	C	C	G	G	T	G	G	C	T	A	C	A
PI603502D	T	G	C		T	A		C	C	C	C	G	G	T	G	G	C	T	A	C	A
PI603493	T	G	T		T	A		C	C	C	C	G	G	T	G	G	C	T	A	C	A
PI603446	T	G	C		T	C		C	C	C	C	G	G	T	G	G	C	T	A	C	A
PI603438E	T	G	C		C	A		C	C	C	C	G	G	T	G	G	C	T	A	C	A
PI603438C	T	G	C		C	A		C	C	C	C	G	G	T	G	G	C	T	A	C	A
PI603438A	T	G	C		C	A		C	C	C	C	G	G	T	G	G	C	T	A	C	A
PI603436B	T	G	C		C	A		C	C	C	C	G	G	T	G	G	C	T	A	C	A
PI603374	T	G	T		T	A		C	C	C	C	G	G	T	G	G	C	T	A	C	A
PI603372	T	G	C		T	A		C	C	C	C	G	G	T	G	G	C	T	A	C	A
PI602496	T	G	C		T	A		C	C	C	C	G	G	T	G	G	C	T	A	C	A
PI599333	T	G	T		C	A		C	C	C	C	G	G	T	G	G	C	T	A	C	A
PI598358	T	G	T		C	A		C	C	C	C	G	G	T	G	G	C	T	A	C	A
PI598222	T	G	T		C	A		C	C	C	C	G	G	T	G	G	C	T	A	C	A
PI597649	T	G	U		H	A		C	C	C	C	G	G	T	G	G	C	T	A	C	A
PI597386	T	G	C		C	A		C	C	C	C	G	G	T	G	G	C	T	A	C	A
PI597385	T	G	C		C	A		C	C	C	C	G	G	T	G	G	C	T	A	C	A
PI595765	T	G	C		C	A		C	C	C	C	G	G	T	G	G	C	T	A	C	A
PI595363	T	G	C		C	A		C	C	C	C	G	G	T	G	G	C	T	A	C	A
PI595099	T	G	T		T	A		C	C	C	C	G	G	T	G	G	C	T	A	C	A
PI593653	T	G	T		C	A		C	C	C	C	G	G	T	G	G	C	T	A	C	A
PI593257	T	G	C		C	A		C	C	C	C	G	G	T	G	G	C	T	A	C	A
PI593238	T	G	H		H	A		C	C	C	C	G	G	T	G	G	C	T	A	C	A
PI592389	T	G	C		C	A		C	C	C	C	G	G	T	G	G	C	T	A	C	A
PI584506	T	G	T		C	A		C	C	C	C	G	G	T	G	G	C	T	A	C	A
PI584441	T	G	C		C	A		C	C	C	C	G	G	T	G	G	C	T	A	C	A
PI583364	T	G	C		C	A		C	C	C	C	G	G	T	G	G	C	T	A	C	A
PI578332C	T	G	C		T	A		C	C	C	C	G	G	T	G	G	C	T	A	C	A
PI578247	T	G	C		T	A		C	C	C	C	G	G	T	G	G	C	T	A	C	A
PI578057	T	G	C		C	A		C	C	C	C	G	G	T	G	G	C	T	A	C	A
PI578002	T	G	T		C	A		C	C	C	C	G	G	T	G	G	C	T	A	C	A
PI577798	T	G	T		C	A		C	C	C	C	G	G	T	G	G	C	T	A	C	A
PI576857	T	G	T		T	A		C	C	C	C	G	G	T	G	G	C	T	A	C	A
PI574541	T	G	C		C	A		C	C	C	C	G	G	T	G	G	C	T	A	C	A
PI574532	T	G	C		C	A		C	C	C	C	G	G	T	G	G	C	T	A	C	A
PI573188	T	G	T		U	A		C	C	C	C	G	G	T	G	G	C	T	A	C	A
PI567512B	T	G	C		C	A		C	C	C	C	G	G	T	G	G	C	T	A	C	A
PI567491B	T	G	C		T	A		C	C	C	C	G	G	T	G	G	C	T	A	C	A
PI567479	T	G	C		C	A		C	C	C	C	G	G	T	G	G	C	T	A	C	A
PI567475	T	G	C		C	A		C	C	C	C	G	G	T	G	G	C	T	A	C	A
PI567463	T	G	C		C	A		C	C	C	C	G	G	T	G	G	C	T	A	C	A
PI567449	T	G	C		C	A		C	C	C	C	G	G	T	G	G	C	T	A	C	A
PI567443	T	G	C		C	A		C	C	C	C	G	G	T	G	G	C	T	A	C	A
PI567434	T	G	C		C	A		C	C	C	C	G	G	T	G	G	C	T	A	C	A
PI567432B	T	G	C		C	A		C	C	C	C	G	G	T	G	G	C	T	A	C	A
PI567432A	T	G	C		C	A		C	C	C	C	G	G	T	G	G	C	T	A	C	A
PI567429E	T	G	C		C	A		C	C	C	C	G	G	T	G	G	C	T	A	C	A
PI567429D	T	G	C		C	A		C	C	C	C	G	G	T	G	G	C	T	A	C	A
PI567429C	T	G	C		C	A		C	C	C	C	G	G	T	G	G	C	T	A	C	A
PI567429B	T	G	C		C	A		C	C	C	C	G	G	T	G	G	C	T	A	C	A
PI567429A	T	G	C		C	A		C	C	C	C	G	G	T	G	G	C	T	A	C	A
PI567233	T	G	C		C	A		C	C	C	C	G	G	T	G	G	C	T	A	C	A
PI567232A	T	G	C		C	A		C	C	C	C	G	G	T	G	G	C	T	A	C	A
PI567175D	T	G	C		H	A		C	C	C	C	G	G	T	G	G	C	T	A	C	A
PI564999	T	G	T		C	A		C	C	C	C	G	G	T	G	G	C	T	A	C	A
PI564849	T	G	T		U	A		C	C	C	C	G	G	T	G	G	C	T	A	C	A
PI564524	T	G	C		C	A		C	C	C	C	G	G	T	G	G	C	T	A	C	A
PI561328	T	G	T		T	A		C	C	C	C	G	G	T	G	G	C	T	A	C	A
PI561313	T	G	C		H	A		C	C	C	C	G	G	T	G	G	C	T	A	C	A
PI561218	T	G	T		T	A		C	C	C	C	G	G	T	G	G	C	T	A	C	A
PI560206	T	G	C		C	A		C	C	C	C	G	G	T	G	G	C	T	A	C	A
PI556932	T	G	T		C	A		C	C	C	C	G	G	T	G	G	C	T	A	C	A
PI556859	T	G	C		C	A		C	C	C	C	G	G	T	G	G	C	T	A	C	A
PI556781	T	G	C		C	A		C	C	C	C	G	G	T	G	G	C	T	A	C	A
PI556738	T	G	T		T	A		C	C	C	C	G	G	T	G	G	C	T	A	C	A
PI553040	T	G	T		T	A		C	C	C	C	G	G	T	G	G	C	T	A	C	A
PI548981	T	G	T		T	A		C	C	C	C	G	G	T	G	G	C	T	A	C	A
PI548693	T	G	T		T	A		C	C	C	C	G	G	T	G	G	C	T	A	C	A
PI548316	T	G	T		T	A		C	C	C	C	G	G	T	G	G	C	T	A	C	A
PI542043	T	G	C		C	A		C	C	C	C	G	G	T	G	G	C	T	A	C	A
PI540556	T	G	C		C	A		C	C	C	C	G	G	T	G	G	C	T	A	C	A
PI540554	T	G	C		C	A		C	C	C	C	G	G	T	G	G	C	T	A	C	A
PI533602	T	G	T		T	A		C	C	C	C	G	G	T	G	G	C	T	A	C	A
PI518675	T	G	C		C	A		C	C	C	C	G	G	T	G	G	C	T	A	C	A
PI518674	T	G	C		C	A		C	C	C	C	G	G	T	G	G	C	T	A	C	A
PI518668	T	G	T		T	A		C	C	C	C	G	G	T	G	G	C	T	A	C	A
PI518663	T	G	C		T	A		C	C	C	C	G	G	T	G	G	C	T	A	C	A
PI512039	T	G	T		U	A		C	C	C	C	G	G	T	G	G	C	T	A	C	A
PI507458	T	G	C		T	A		C	C	C	C	G	G	T	G	G	C	T	A	C	A
PI506417	T	G	T		U	A		C	C	C	C	G	G	T	G	G	C	T	A	C	A
PI495017C	T	G	C		C	A		C	C	C	C	G	G	T	G	G	C	T	A	C	A
PI467332	T	G	T		C	A		C	C	C	C	G	G	T	G	G	C	T	A	C	A
PI467312	T	G	T		T	A		C	C	C	C	G	G	T	G	G	C	T	A	C	A
PI464912	T	G	C		C	A		C	C	C	C	G	G	T	G	G	C	T	A	C	A
PI461509	T	G	T		T	A		C	C	C	C	G	G	T	G	G	C	T	A	C	A
PI458520	T	G	T		T	A		C	C	C	C	G	G	T	G	G	C	T	A	C	A
PI438503A	T	G	C		T	A		C	C	C	C	G	G	T	G	G	C	T	A	C	A
PI437770	T	G	C		T	A		C	C	C	C	G	G	T	G	G	C	T	A	C	A
PI437655	T	G	T		T	A		C	C	C	C	G	G	T	G	G	C	T	A	C	A
PI437580	T	G	T		C	A		C	C	C	C	G	G	T	G	G	C	T	A	C	A
PI437488	T	G	C		T	A		C	C	C	C	G	G	T	G	G	C	T	A	C	A
PI424439	T	G	H		T	A		C	C	C	C	G	G	T	G	G	C	T	A	C	A
PI417100	T	G	C		T	A		C	C	C	C	G	G	T	G	G	C	T	A	C	A
PI417091	T	G	T		T	C		C	C	C	C	G	G	T	G	G	C	T	A	C	A
PI416768	T	G	T		C	A		C	C	C	C	G	G	T	G	G	C	T	A	C	A
PI416762	T	G	T		T	C		C	C	C	C	G	G	T	G	G	C	T	A	C	A
PI404170	T	G	T		C	A		C	C	C	C	G	G	T	G	G	C	T	A	C	A
PI399068	T	G	T		C	A		C	C	C	C	G	G	T	G	G	C	T	A	C	A
PI253665C	T	G	C		C	A		C	C	C	C	G	G	T	G	G	C	T	A	C	A
PI232993	T	G	C		T	A		C	C	C	C	G	G	T	G	G	C	T	A	C	A
PI209332	T	G	C		C	A		C	C	C	C	G	G	T	G	G	C	T	A	C	A
PI157416	T	G	C		T	A		C	C	C	C	G	G	T	G	G	C	T	A	C	A
PI96188	T	G	C		T	A		C	C	C	C	G	G	T	G	G	C	T	A	C	A
PI92733	T	G	C		T	A		C	C	C	C	G	G	T	G	G	C	T	A	C	A
PI92720	T	G	C		T	A		C	C	C	C	G	G	T	G	G	C	T	A	C	A
PI92468	T	G	C		C	A		C	C	C	C	G	G	T	G	G	C	T	A	C	A
PI91102	T	G	T		C	A		C	C	C	C	G	G	T	G	G	C	T	A	C	A
PI90577	T	G	C		C	A		C	C	C	C	G	G	T	G	G	C	T	A	C	A
PI89783	T	G	C		T	A		C	C	C	C	G	G	T	G	G	C	T	A	C	A
PI89008	T	G	T		C	A		C	C	C	C	G	G	T	G	G	C	T	A	C	A
PI88788	T	G	C		T	A		C	C	C	C	G	G	T	G	G	C	T	A	C	A
PI87631-1	T	G	T		C	A		C	C	C	C	G	G	T	G	G	C	T	A	C	A
PI87628	T	G	C		H	A		C	C	C	C	G	G	T	G	G	C	T	A	C	A
PI86069	T	G	C		T	A		C	C	C	C	G	G	T	G	G	C	T	A	C	A
PI86031	T	G	C		T	A		C	C	C	C	G	G	T	G	G	C	T	A	C	A
PI84673	T	G	C		T	A		C	C	C	C	G	G	T	G	G	C	T	A	C	A
PI79726	T	G	C		T	A		C	C	C	C	G	G	T	G	G	C	T	A	C	A
PI79609	T	G	C		T	A		C	C	C	C	G	G	T	G	G	C	T	A	C	A
PI54591	T	G	C		C	A		C	C	C	C	G	G	T	G	G	C	T	A	C	A
PI567437	T	G	C		C	A		C	C	C	C	G	G	T	G	G	C	T	A	C	A
PI618613	T	G	C		C	A		C	C	C	C	G	G	T	G	G	C	T	A	C	A
PI458257	H	G	C		H	A		C	C	C	C	G	G	T	G	G	C	T	A	C	A
PI606748	T	U	C		C	A		C	C	C	C	G	G	T	G	G	C	T	A	C	A

## Sheet: Average RAC Read Depth
	Depth	Standard Error	Rhg1 haplotype
Prohio	1.13463	0.080672	single-copy
Maverick	1.26385	0.0946986	Rhg1-HC
Magellan	1.61018	0.173326	single-copy
LG05-4292	1.01547	0.0564411	Rhg1-HC
LD02-9050	1.54969	0.121963	Rhg1-HC
LD02-4485	1.25024	0.0942115	Rhg1-HC
LD01-5907	4.38777	0.207337	Rhg1-LC
LD00-3309	1.31332	0.0908228	Rhg1-HC
IA3023	1.17063	0.0642353	single-copy
CL0J095-4-6	0	0	Rhg1-HC
548402	3.25693	0.166032	Rhg1-LC
548316	0	0	Rhg1-HC
437654	2.93863	0.0679052	Rhg1-LC
209332	0.683634	0.0430145	Rhg1-HC
90763	4.03179	0.101809	Rhg1-LC
89772	3.13565	0.131587	Rhg1-LC
4J105-3-4	0.164899	0.0313648	Rhg1-HC

## Sheet: Raw RAC Depth Data
	Prohio	Maverick	Magellan	LG05-4292	LD02-9050	LD02-4485	LD01-5907	LD00-3309	IA3023	CL0J095-4-6	548402	548316	437654	209332	90763	89772	4J105-3-4		Prohio	Maverick	Magellan	LG05-4292	LD02-9050	LD02-4485	LD01-5907	LD00-3309	IA3023	CL0J095-4-6	548402	548316	437654	209332	90763	89772	4J105-3-4
40650001-40650250	11.264	4.088	3.056	11.26	6.188	3.746	7.728	10.512	4.72	7.384	46.396	8.488	27.072	14.352	22.568	13.324	12.2		7.94005	4.77389	2.79359	8.47393	4.42033	5.25249	5.77086	9.60314	8.10015	7.13974	38.2311	12.2466	19.7396	13.4809	17.2841	12.344	9.21702
40650251-40650500	9.828	7.516	5.64	6.312	6.292	7.448	7.328	11.396	9.584	12.172	28.56	13.108	20.672	18.048	16.064	10.82	13.28
40650501-40650750	6.48	5.776	2.009	5.96	3.064	8.132	9.024	10.84	11.896	10.768	36.692	19.288	17.952	12.748	18.992	11.8	14.368		0.837274	1.63054	2.14205	0.642441	1.64332	1.74317	4.2316	1.30207	1.06665	0	2.40527	0	2.9648	0.687194	3.47279	2.93551	0
40650751-40651000	4.828	7.644	1.645	8.112	3.04	4.948	7.388	10.132	4.476	8.204	42.436	19.52	20.776	22.964	16.456	12.132	10.64		1.31032	0.942627	1.98884	0.89026	2.03695	1.69596	5.02247	1.34623	1.18911	0	2.13931	0	2.78324	0.434392	3.48575	3.1847	0
40651001-40651250	8.028	4.044	2.918	5.608	1.189	2.036	4.236	9.4	5.06	5.116	45.148	14.032	15.688	16.284	19.412	13.464	8.064		1.39193	1.54172	2.55299	0.911974	1.75914	1.45607	3.88919	2.04517	1.42318	0	3.37631	0	2.47989	0.575926	4.05692	3.26636	0
40651251-40651500	8.18	3.308	3.44	5.328	4.364	8.26	8.804	5.432	9.108	9.428	28.776	6.419	11.164	8.132	19.86	9.076	10.72		0.95012	1.1764	1.83134	1.38779	2.42425	1.5962	4.20388	1.78108	1.33578	0	3.94328	0	2.45841	0.676809	4.52509	2.97019	0.247151
40651501-40651750	14.084	1.812	2.103	5.688	4.624	10.696	5.028	6.936	9.552	7.528	28.064	11.556	14.924	15.072	23.408	15.08	13.244		0.861456	1.29873	0.561285	1.01441	1.13114	1.06388	4.51579	1.08881	0.916526	0	2.8808	0	2.78628	0.80321	4.00323	2.73882	0.285559
40651751-40652000	15.616	3.364	3.4	6.544	4.696	3.892	6.236	11.836	7.364	6.24	35.32	10.596	12.952	14.076	18.912	14.184	11.004		1.04987	1.57942	0.657219	0.905837	1.19901	1.02047	4.38063	1.06882	1.25726	0	3.69145	0	3.28173	0.752472	4.37212	3.32242	0.189432
40652001-40652250	13.924	3.34	2.64	5.592	2.205	4.764	3.116	8.82	9.688	4.904	39.072	11.116	15.572	13.352	16.436	8.316	9.88		1.1743	1.70092	0.837632	0.971922	1.78629	0.776014	4.95108	0.636875	1.23504	0	2.70209	0	2.66024	0.584234	4.03817	3.47796	0.108495
40652251-40652500	10.62	2.596	1.361	5.44	1	5.26	8.232	6.068	11.212	4.944	28.128	12.92	13.28	16.368	12.456	14.972	5.988		0.912841	1.49145	0.771409	0.912918	1.54016	1.36316	4.25586	1.23585	1.26911	0	4.36336	0	3.23715	0.938216	4.61304	3.95593	0
40652501-40652750	9.988	2.152	2.284	5.604	1.8	2.484	5.632	6.98	8.532	6.716	42.044	10.008	14.812	11.968	14.1	13.948	7.932		0.990926	0.52452	0.906361	1.30471	1.02798	1.6457	3.81225	0.988011	1.18763	0	2.70921	0	2.76014	0.662863	3.64451	2.61601	0.18097
40652751-40653000	7.16	2.291	1.176	4.288	4.416	4.14	2.576	7.404	1.984	7.82	38.368	16.112	15.444	9.556	16.672	13.492	5.664		1.7748	0.637635	2.71049	1.29055	0.932057	0.503	3.45529	0.789742	1.47898	0	4.25287	0	3.26937	1.05483	4.4633	4.19507	0.379732
40653001-40653250	9.852	1.05	0.994	4.316	3.532	5.344	5.608	3.324	2.428	6.656	28.832	10.484	17.004	11.504	9.36	9.508	6.924		1.90276	1.11104	2.19789	1.36985	1.73109	0.900907	5.0301	1.44703	1.39652	0	3.6338	0	3.03249	0.567618	3.83359	2.79455	0.111967
40653251-40653500	8.136	2.252		4.192	1.384	3.824	2.908	4.648	6.24	3.216	27.132	11.24	10.964	10.964	8.38	11.492	6.304		1.16019	1.27024	1.72395	1.07388	1.41528	1.58325	4.03614	1.21085	0.851342	0	3.29501	0	3.05923	0.654555	3.77064	2.33927	0.108495
40653501-40653750	8.568	2.692	1.562	8.332	1.536	4.188	2.356	9.148	6.464	4.58	35.172	13	16.24	17.492	13.556	14.184	7.488		0.884125	1.01971	1.41324	0.862882	0.584119	1.57107	3.25497	1.43411	0.525916	0	3.93313	0	2.79175	0.829321	4.23951	3.54634	0.247802
40653751-40654000	6.26	3.842	2.1	7.544	3.336	2.472	4.676	7.124	7.752	2.952	27.92	14.188	15.512	10.684	11.952	9.476	6.444		0.851884	1.14204	2.17641	0.787828	1.77272	0.996861	3.3028	1.41829	0.936279	0	2.75116	0	3.10726	0.413029	3.65817	3.41153	0.328089
40654001-40654250	8.916	2.452	1.862	6.032	1.924	2.432	4.864	6.872	5.432	3.388	29.616	8.604	10.444	10.98	8.4	14.368	3.204		1.17682	1.93301	1.88145	0.777915	2.23784	1.07149	5.54718	1.46827	1.20343	0	2.89387	0	3.10685	0.534385	3.65794	2.30006	0.158186
40654251-40654500	8.972	1.786		5.952	1.924	2.068	5.513	4.016	6.76	3.076	22.404	6.64	12.328	6.364	9.376	11.155	3.064		0.924427	1.22164	1.41037	1.14233	1.57364	1.01666	6.31517	1.75193	1.45726	0	3.13996	0	3.23918	0.769088	4.6739	3.11568	0.292502
40654501-40654750	13.376	1.106		4.824	1.051	1.092	2.06	3.725	6.725	2.352	43.444	10.416	13.86	9.268	12.792	14.896	3.111
40654751-40655000	9.424	1.311	1	2.448	1.609	1.512	1.121	5.609	4.935	2.428	21.907	4.489	8.048	7.928	8.437	9.474	2.808		1.13463	1.26385	1.61018	1.01547	1.54969	1.25024	4.38777	1.31332	1.17063	0	3.25693	0	2.93863	0.683634	4.03179	3.13565	0.164899
40655001-40655250	7.1	3.092	1.614	7.436	2.248	2.588	4.4	4.912	13.34	3.62	29.324	12.548	17.388	11.304	15.364	13.604	9.32		0.080672	0.0946986	0.173326	0.0564411	0.121963	0.0942115	0.207337	0.0908228	0.0642353	0	0.166032	0	0.0679052	0.0430146	0.101809	0.131587	0.0313648
40655251-40655500	5.88	3.048	1.602	9.812	2.56	3.348	5.044	7.464	10.72	7.328	38.928	19.944	24.692	16.512	27.764	12.864	9.084		single-copy	Rhg1-HC	single-copy	Rhg1-HC	Rhg1-HC	Rhg1-HC	Rhg1-LC	Rhg1-HC	single-copy	Rhg1-HC	Rhg1-LC	Rhg1-HC	Rhg1-LC	Rhg1-HC	Rhg1-LC	Rhg1-LC	Rhg1-HC
40655501-40655750	6.212	3.756	1.704	9.688	6.356	5.992	2.94	12.024	11.092	7.764	37.964	13.896	21.452	13.356	23.8	9.26	5.984
40655751-40656000	9.764	5.14	1.928	8.884	2.636	4.2	1.382	12.564	10.252	7.104	40.836	10.66	14.94	12.232	17.148	9.976	6.468
40656001-40656250	6.292	1.781	1.551	3.603	1.851	2.034	1.937	4.786	7.091	3	17.074	5.932	9.589	4.076	11.256	4.462	3.484
40656251-40656500	7.064	1.411	1.041	1.871	1.931	1.83	1.982	5.13	6.812	6.623	22.02	5.685	7.172	10.112	7.36	2.156	3.256
40656501-40656750	4.264	4.248	2.08	6.264	1.484	1.404	2.682	9.4	9.984	8.668	35.828	9.632	16.408	9.956	16.7	6.36	7.676
40656751-40657000	5.196	8.536	2.624	11.756	4.916	3.605	6.196	11.224	8.548	10.988	47.024	14.644	22.06	9.42	18.424	13.904	11.008
40657001-40657250	2.502	5.96	2.312	11.064	6.784	7.932	4.088	14.448	8.836	8.208	44.184	15.32	26.928	11.86	20.976	16.536	12.396
40657251-40657500	3.908	3.652	4.12	11.932	4.68	9.212	3.468	9.96	6.632	7.744	40.372	18.5	21.7	13.676	17.86	14.644	8.54
40657501-40657750	6.516	10.64	4.2	10.892	4.988	10.448	5.484	11.62	6	7.296	43.236	8.468	24.8	15.12	17.736	11.004	6.748
40657751-40658000	5.916	7.304	2.98	14.412	4.48	6.872	3.948	14.104	11.076	9.484	24.888	15.7	27.672	14.98	18.8	13.492	7.188
40658001-40658250	6.672	5.328	1.508	13.94	3.14	6.236	2.964	14.776	8.76	7.004	44.24	12.088	18.152	14.344	18.832	15.724	8.768
40658251-40658500	9.152	5.714	1.1	6.62	2.6	3.816	2.544	11.8	5.984	3.888	41.808	13.088	16.924	12.576	22.336	15.024	13.384
40658501-40658750	10.9	1.98	1.78	4.576	1.532	2.256	5.184	6.012	3.544	5.4	34.796	14.972	18.596	17.54	12.66	17.484	9.404
40658751-40659000	11.668	2.896	4.864	5.88	7.196	1.756	3.176	8.352	5.272	6.228	31.32	5.132	18.788	9.184	12.068	5.888	9.196
40659001-40659250	10.208	4.9	3.564	8.716	6.372	3.436	2.419	9.332	6.36	6.136	31.996	8.84	27.26	6.196	20.084	11.088	12.56
40659251-40659500	6.24	7.188	1.106	10.936	2.964	4.124	4.584	6.576	4.808	5.756	50.396	10.456	21.832	16.16	18.444	11.628	10.808
40659501-40659750	10.46	5.644	3.368	12.5	6.048	3.952	6.356	14.404	2.212	7.132	34.612	10.38	19.616	12.296	11.656	8.812	7.16
40659751-40660000	10.768	6.768	3.312	7.976	5.38	4.712	6.676	9.992	7.648	10.808	36.152	11.388	21.588	18.18	13.904	10.676	8.336
40660001-40660250	7.232	6.268	2.691	3.888	4.396	4.232	4.104	16.18	9.892	6.296	44.404	14.376	21.7	14.768	17.388	10.104	12.1
40660251-40660500	5.204	5.48	3.324	8.14	4.612	9.824	4.356	11.696	13.432	8.216	53.18	10.368	24.4	17.496	18.248	15.468	12.172
40660501-40660750	5.9	7.8	7.68	14.248	5.804	9.816	7.532	10.076	11.344	7.204	48.36	14.408	18.448	8.9	19.8	13.732	19.384
40660751-40661000	7.896	6.908	2.156	10.272	3.872	7.364	4.884	4.44	10.344	8.484	45.904	12.188	18.916	14.872	23.52	8.62	13
40661001-40661250	8.248	9.36	2.212	6.348	13.036	9.228	7.092	4.452	8.844	10.128	51.2	14.196	22.744	17.064	20.632	13.352	12.032
40661251-40661500	7.584	3.756	1.972	4.824	13.036	8.716	5.992	4.756	9.616	12.928	42.252	10.604	23.764	17.628	24.516	11.38	11.624
40661501-40661750	3.364	2.357	1.694	11.184	9.728	5.392	7.784	9.976	9.256	11.448	34.508	15.228	25.188	14.844	22.208	8.948	11.808
40661751-40662000	4.268	2.821	2.193	13.972	7.032	3.616	4.948	9.124	8.692	5.396	28.58	10.728	22.204	11.576	22.756	8.44	10.884
40662001-40662250	6.652	8.288	2.048	12.132	3.132	3.524	4.896	8.996	6.664	7.848	37.392	11.168	21.128	19.76	21.512	7.42	9.268
40662251-40662500	4.98	4.876	2.052	8.728	3.84	6.024	7.728	11.46	9.804	9.264	36.204	9.844	20.1	11.412	17.252	14.952	9.628
40662501-40662750	10.124	6.092	2.32	8.532	3.816	9.668	8.56	8.932	6.456	8.164	26.92	14.316	20.604	9.872	18.252	8.472	11.34
40662751-40663000	7.96	5.636	1.607	9.54	3.036	6.944	6.728	8.44	7.784	11.228	42.168	11.988	14.052	11.104	22.996	12.192	7.756
40663001-40663250	9.468	1.512	1.608	10.428	3.728	2.416	2.169	8.908	8.272	6.232	50.692	12.056	19.948	11.524	17.664	15.884	9.816
40663251-40663500	10.272	4.532	4.928	6.448	6.704	1.984	5.172	5.648	8.168	4.948	41.716	15.544	14.976	16.952	14.168	19.324	11.236
40663501-40663750	14.184	2.724	2.326	6.972	3.196	2.052	6.696	8.432	7.476	10.108	43.772	16.428	19.248	15.932	16.248	9.072	8.456
40663751-40664000	9.872	3.732	2.544	10.772	1.06	1.328	4.4	10.596	9.544	5.352	36.98	13.332	23.5	17.216	19.192	12.264	6.584
40664001-40664250	7.8	3.256	1.928	10.044		1.357	5.24	8.152	7.052	6.52	35.492	13.916	20.24	10.304	14.696	13.328	9.336
40664251-40664500	6.112	5.296	1.38	12.176	4.338	4.224	7.244	9.5	8.2	7.344	39.812	16.572	22.592	13.3	13.8	12.26	9.72
40664501-40664750	8.756	4.448	2.28	10.576	7.588	9.316	8.488	11.904	12.148	6.716	36.22	11.9	30.152	9.08	13.876	11.164	9.872
40664751-40665000	8.68	7.156	2.828	7.516	2.796	8.12	10.716	13.164	6.764	8.552	32.184	16.644	22.544	11.608	18.108	8.572	8.076
40665001-40665250	5.632	7.44	1.021	7.748	4.272	6.744	2.904	13.028	4.944	6.044	43.992	16.804	23.88	14.752	20.224	13.056	11.548
40665251-40665500	2.85	4.46	2.641	13.812	6	4.584	8.476	12.532	9.384	7.056	39.088	11.78	24.828	13.608	23.368	15.728	11.812
40665501-40665750	1.708	5.228	3.892	12.504	3.856	5.204	9.696	13.812	7.176	8	41.804	9.84	22.328	15.46	20.644	11.396	15.672
40665751-40666000	6.228	6.26	4.816	13.08	3.56	7.864	6.112	15.008	11.444	9.716	31.228	11.792	17.916	15.28	19.988	13.252	13.1
40666001-40666250	9.556	5.84	3.316	8.892	4.6	5.236	5.276	15.804	6.316	10.308	42.368	14.344	19.804	15.516	19.784	10.144	8.132
40666251-40666500	8.272	4.472	4.352	4.888	3.056	2.96	3.016	9.288	10.316	11.48	36.556	13.112	21.844	15.676	18.336	11.124	7.416
40666501-40666750	10.836	4.784	1.422	7.856	4.464	4.784	5.792	12.972	12.964	9.48	42.236	9.468	22.968	12.124	16.152	12.332	10.988
40666751-40667000	11.34	3.7	1	7.124	4.336	4.516	9.564	12.288	6.816	5.612	28.232	10.648	19.084	14.796	20.196	11.188	10.02
40667001-40667250	8.132	4.764	3.112	10.352	3.856	10.12	6.464	12.424	9.272	5.86	38.032	6.368	23.728	10.044	19.984	9.612	8.1
40667251-40667500	6.944	7.212	3.48	9.556	3.872	8.92	6.58	12.212	10.396	7.464	43.1	12.6	27.392	14.704	17.608	14.844	8.524
40667501-40667750	9.112	6.74	2.284	10.996	3.7	6.708	5.64	12.288	16.668	5.36	42.34	18.496	31.328	18.212	17.72	18.16	15.608
40667751-40668000	5.52	7.544	1.519	10.34	10.348	4.372	5.356	11.676	11.076	8.72	29.852	11.6	22.708	9.608	21.96	15.208	18.728
40668001-40668250	7.324	7.196		7.568	9.308	3.93	4.12	10.82	8.604	10.336	31.06	13.312	17.472	15.068	20.076	11.836	17.668
40668251-40668500	14.168	4.3	1.37	10.528	3.956	5.24	7.748	13.772	9.296	7.26	35.82	12.968	17.456	16.324	25.848	14.16	13.528
40668501-40668750	9.628	6.668	3.932	8.648	4.024	4.888	6.1	13.608	12.324	6.708	28.228	18.056	20.984	9.276	16.4	18.54	14.404
40668751-40669000	10.128	5.888	7.232	10.272	6.76	4.292	10.592	11.992	8.472	10.332	40.916	6.68	20.684	13.604	16.048	13.556	12.816
40669001-40669250	12.548	13.508	6.068	9.556	9.792	9.5	3.668	15.08	10.212	11.476	38.712	7.376	19.056	18.296	16.204	15.472	11.504
40669251-40669500	9.008	7.42	3.348	12.636	5.32	7.044	2.892	12.732	7.524	9.896	47.284	15.344	27.112	13.632	22.24	12.648	9.768
40669501-40669750	6.112	5.316	3.508	14.388	10.628	8.612	6.608	11.644	10.604	5.84	42.188	14.924	28.576	13.036	24.124	9.76	11.06
40669751-40670000	8.152	7.028	2.724	12.328	10.688	8.96	6.64	13.672	13.048	5.228	34.32	14.524	21.924	15.64	25.576	15.396	8.8
40670001-40670250	8.34	5.816	2.352	11.052	4.248	3.576	5.792	10.912	12.628	6.22	50.932	17.668	21.844	14.272	19.764	14.676	8.476
40670251-40670500	7.992	2.293	1.943	10.792	3.184	2.516	7.928	8.772	10.388	4.332	44.84	14.404	26.064	15.236	13.34	12.272	11.904
40670501-40670750	4.976	1.92	1.802	9.392	1.744	4.696	3.8	10.904	7.836	3.42	36.076	12.304	23.948	12.536	16.44	10.34	9.896
40670751-40671000	7.3	3.328	1	4.772	1.5	7.996	6.284	11.688	6.784	7.7	48.268	11.916	14.092	14.584	21.604	18.572	6.6
40671001-40671250	9.864	2.841	1.176	6.64	2.032	5.524	12.74	9.904	6.344	9.432	46.388	9.848	19.484	13.248	19.36	15.164	7.936
40671251-40671500	9.024	3.516	2.472	5.176	3.4	6.412	9.64	10.236	8.464	7.376	50.436	15.148	17.436	12.12	14.296	17.996	7.832
40671501-40671750	8.372	5.28	2.478	6.58	3.812	6.828	13.744	13.452	5.888	2.595	101.384	4.469	42.428	8.4	52.984	32.328	1.58
40671751-40672000	7.888	5.696	5.432	7.992	3.664	6.852	25.012	19.324	12.864		134.208		76.432	10.756	82.396	42.036	1.131
40672001-40672250	6.648	7.784	5.984	5.444	7.264	9.156	24.42	12.504	8.64		91.956		58.524	9.264	60.024	36.236
40672251-40672500	10.404	4.5	5.556	7.544	9.004	8.908	28.984	12.928	9.632		81.788		54.94	5.856	60.248	39.312
40672501-40672750	11.052	7.36	7.132	7.728	7.776	7.648	22.444	19.64	11.528		129.08		48.952	7.764	70.12	40.32
40672751-40673000	7.544	5.616	5.116	11.76	10.716	8.384	24.26	17.104	10.82		150.756		48.528	9.124	78.212	36.664	2.278
40673001-40673250	6.84	6.2	1.568	8.596	5	5.588	26.06	10.456	7.424		110.136		55	10.828	69.192	33.808	2.632
40673251-40673500	8.336	7.54	1.836	7.676	5.3	5.36	25.28	10.264	10.184		141.128		64.78	10.144	75.568	41.012	1.746
40673501-40673750	9.324	8.12	2.34	8.236	7.896	4.076	28.572	6.116	10.004		103.304		52.512	7.876	69.796	42.932	1
40673751-40674000	7.248	7.12	2.155	7.736	6.808	7.16	24.56	11.868	10.28		166.816		63.9	12.648	79.732	48.832
40674001-40674250	7.868	2.504	2.532	11.056	4.544	8.644	22	9.488	9.62		103.576		54.484	8.936	62.992	32.292	1.668
40674251-40674500	14.092	3.044	7.572	10.936	4.12	2.642	19.94	7.584	11.98		162.592		64.536	14.22	77.144	51.784	3.5
40674501-40674750	15.108	5.304	6.14	11.608	7.652	4.732	29.028	13.896	11.312		138.924		59.86	7.652	66.26	34.496	1.032
40674751-40675000	9.212	6.064	4.816	9.1	6.256	8.316	23.292	11.628	6.896		125.972		60.388	8.824	65.172	28.876	1
40675001-40675250	7.02	4.868	3.948	7.312	2.582	8.252	18.784	13.772	4.26		150.368		55.108	11.18	73.276	43.776	2.284
40675251-40675500	6.764	5.452	6.08	6.676	7.836	5.236	19.06	13.62	7.584		105.18		61.336	5.568	63.228	42.112	3.024
40675501-40675750	9.344	9.228	5.256	6.592	9.892	5.628	32.012	14.1	9.748		110.636		61.328	7.204	63.224	28.392	1.458
40675751-40676000	7.34	5.832	3.94	9.68	6.956	5.34	36.444	16.824	11.804		120.044		63.94	10.368	80.784	38.46	2.696
40676001-40676250	5.272	4.932	3.08	13.288	4.684	5.98	25.752	15.12	7.452		141.772		72.62	19.248	86.376	35.156	2.784
40676251-40676500	6.036	6.844	3.272	11.248	2.316	2.84	10.004	11.048	5.908	6.736	55.604	8.816	26.88	12.508	42.464	25.74	5.127
40676501-40676750	5.876	6.372	4.152	10.16	3.808	6.652	6.2	9.324	10.94	8.84	37.616	13.996	19.352	15.076	17.528	16.872	6.94
40676751-40677000	6.24	8.04	4.284	9.732	5.716	5.632	6.272	12.128	13.808	8.264	44.88	13.168	19.464	14.152	17.484	15.812	7.664
40677001-40677250	6.828	3.24	3.407	13.428	3.724	1.928	10.768	12.2	11.42	4.468	39.884	15.284	19.196	17.652	13.924	15.996	10.656
40677251-40677500	7.724	8.328	3.126	5.46	7.312	3.936	13.08	6.764	7.872	5.004	36.724	11.956	13.968	14.552	12.92	9.944	7.864
40677501-40677750	4.42	10.284	3.836	7.852	10.132	7.58	11.988	10.792	10.084	4.476	56.824	11.944	20.512	12.484	18.332	12.448	13.596
40677751-40678000	5.42	9.984	3.908	10.6	8.04	6.476	9.348	13.964	6.448	5.952	43.872	12.164	22.028	14.012	20.572	17.804	9.76
40678001-40678250	9.864	7.732	3.226	10.276	4.384	8.724	5.664	7.58	3.296	4.372	33.38	15.412	20.064	15.14	23.02	12.664	6.588
40678251-40678500	9.952	6.342	1.678	4.368	1.543	4.311	3.443	3.86	2.824	4.612	30.32	10.251	8.56	10.916	11.148	9.899	7.384
40678501-40678750	9.324	2.856	1	4.084	1.176	2.768	3.253	9.34	5.84	5.72	30.464	13.74	17.66	11.876	7.496	7.891	8.292
40678751-40679000	9.384	7.252	3.68	9.348	2.048	2.548	3.248	13.78	9.228	4.22	38.496	10.384	26.632	12.18	14.996	13.54	11.984
40679001-40679250	7.812	3.392	3.304	10.168	5.96	3.068	4.384	6.192	8.46	8.128	43.444	11.484	21.552	14.544	15.38	11.14	9.988
40679251-40679500	5.492	1.53	5.084	16.74	8.296	6.684	5.46	11.184	10.94	9.524	38.804	10.264	30.208	13.192	17.628	12.552	13.392
40679501-40679750	6.684	2.396	5.328	13.676	7.868	4.768	2.652	12.592	10.96	8.932	34.548	9.676	21.936	12.392	21.784	12.808	6.748
40679751-40680000	3.426	5.408	2.768	5.412	3.848	5.5	6.792	9.604	5.736	5.608	39.444	11.136	19.032	13.1	18.804	13.5	5.848
40680001-40680250	10.232	3.552	1.403	7.808	2.12	5.296	8.084	10.612	5.824	3.476	42.976	10.848	19.104	15.236	13.912	12.692	7.968
40680251-40680500	11.716	5.64	1.3	9.616	3.856	5.672	8.464	12.768	5.328	6.788	40.676	11.292	24.54	15.068	16.556	9.612	9.976
40680501-40680750	7.644	1.759	2.184	11.792	3.588	4.164	3.892	14.596	5.848	9.976	43.612	12.672	22.252	12.476	17.968	13.236	10.332
40680751-40681000	9.36	1.079	1	10.228	1.736	4.664	2.436	9.504	2.96	4.824	28.816	11.332	10.292	11.26	12.812	17.604	4.884
40681001-40681250	6.324	2.388	1.528	4.872	2.925	3.496	1.964	5.728	6.348	8.316	37.4	9.872	15.388	9.204	12.004	13.528	5.18
40681251-40681500	5.396	2.772	3.712	2.832	5.672	4.224	5.748	8.396	6.372	9.212	40.388	12.376	20.528	16.16	16.284	8.988	6.3
40681501-40681750	10.372	4.496	5.112	7.304	3.124	5.636	7.664	11.664	9.968	8.976	39.364	12.824	21.492	24.564	18.228	10.784	7.34
40681751-40682000	12.428	4.064	3.352	8.04	3.639	6.636	8.72	11.1	3.456	3.44	48.484	11.804	22.796	7.696	18.432	8.396	4.12
40682001-40682250	13.036	6.472	1.577	5.112	7.308	8.1	6.074	10.732	5.924	5.528	47.44	11.188	17.924	11.32	16.284	17.244	5.968
40682251-40682500	13.012	5.397	1	4.828	3.987	3.892	2.356	6.156	1.828	3.496	37.108	8.656	17.024	13.292	10.036	9.3	5.228
40682501-40682750	6.132	1.21	1.225	6.124	1	2.48	3.498	3.604	3.872	3.848	39.204	9.84	11.496	9.924	7.088	17.524	2.844
40682751-40683000	8.136	3.956	2.524	9.96	2.588	5.584	8.748	7.96	6.536	7.272	37.096	11.004	18.308	13.2	17.228	15.752	4.56
40683001-40683250	8.576	8.476	3.88	10.296	5.696	4.892	6.748	12.14	14.888	7.584	47.428	17.796	24.856	16.288	18.432	9.328	6.716
40683251-40683500	9.192	2.776	1.341	9.128	2.622	4.972	3.676	11.188	7.86	11.308	34.2	15.624	18.208	12.916	16.02	10.468	9.304
40683501-40683750	11.144	6.024	1.604	6.148	3.212	4.684	10.852	10.176	8.42	8.56	37.724	19.164	14.488	15.436	17.316	10.008	8.716
40683751-40684000	10.196	3.588	2.229	8.276	2.608	4.78	11.976	11.668	8.764	5.376	43.692	16.796	22.168	13.36	20.452	17.124	9.188
40684001-40684250	6.7	1.436	3.468	7.964	2.16	7.82	4.776	6.776	9.14	7.264	42.916	8.026	16.808	15.544	18.688	10.624	8.416
40684251-40684500	8.256	2.093	2.991	7.032	1.934	2.384	4.488	8.976	4.792	4.428	35.756	2.82	12.208	13.284	14.824	13.472	9.812
40684501-40684750	8.74	3.145	2.084	10.372	5.912	3.864	6.744	6.472	11.264	8.564	33.264	10.336	17.16	15.576	16.916	12.316	9.796
40684751-40685000	9.584	4.804	3.008	10.696	3.416	5.484	3.996	9.804	12.616	11.024	49.092	14.128	21.072	9.92	17.032	11.764	13.384
40685001-40685250	9.808	3.672	2.556	8.484	2.328	4.896	5.136	5.752	5.936	8.312	44.236	15.088	19.544	19.312	13.548	20.564	7.3
40685251-40685500	4.476	2.804	3.22	5.816	1.452	3.812	2.571	3.62	2.365	2.063	33.976	13.972	11.3	19.996	10.096	13.48	1.644
40685501-40685750	4.492	1.377	1.874	3.988	1.876	1.508	2.868	2.225	1.171	1.726	36.476	7.992	10.568	5.056	4.532	9.336	2.068
40685751-40686000	7.92	3.516	1.948	6.708	2.308	1.145	5.596	7.116	1.682	5.848	39.396	14.616	15.8	14.104	12.872	12.388	4.296
40686001-40686250	9.108	5.108	1.581	6.696	2.94	1.626	9.46	8.824	5.652	9.6	34.812	13.4	18.536	13.072	17.932	12.004	10.48
40686251-40686500	5.037	4.936	5.552	7.508	9.472	2.796	5.008	7.624	8.692	8.068	45.52	12.592	21.912	14.74	20.152	14.276	9.812
40686501-40686750	4.508	6.268	5.16	9.692	9.176	7.144	3.012	7.956	7.764	7.764	30.748	10.312	22.296	9.724	17.68	8.236	5.896
40686751-40687000	7.672	5.04	5.588	7.088	8.16	8.236	7.624	6.668	7.376	7.296	22.16	6.064	19.388	2.331	19.928	7.116	7.944
40687001-40687250	8.32	4.328	3.552	7.608	7.988	4.484	3.236	6.364	8.22	8.004	25.868	4.652	23.256	8.372	15.32	7.376	6.908
40687251-40687500	5.484	3.584	5.332	6.608	4.26	6.32	3.828	12.016	7.008	9.768	31.788	5.244	22.26	10.528	16.808	5.288	14.276
40687501-40687750	3.128	3.22	6.672	7.712	6.484	6.96	7.224	9.608	12.4	11.844	56.82	10.856	25.96	13.436	18.308	10.632	12.508
40687751-40688000	7.944	11.06	4.52	10.092	7.892	12.524	6.548	9.764	16.288	8.124	37.492	13.112	30.148	10.468	18.048	14.804	10.388
40688001-40688250	8.756	12.828	6.496	11.148	5.048	10.308	5.56	8.732	13.416	7.36	43.952	12.1	25.308	14.212	21.628	13.792	10.032
40688251-40688500	6.844	5.24	4.48	14.048	3.9	7.536	8.86	7.236	8.892	9.736	38.32	7.516	21.18	13.092	17.524	8.712	9.928
40688501-40688750	6.444	6.572	2.379	10.296	4.46	7.652	13.264	8.196	8.408	5.3	36.624	10.904	16.196	10.644	18.772	9.94	6.828
40688751-40689000	5.388	7.352	2.496	7.328	4.16	8.588	11.932	7.524	11.016	5.84	42.044	10.916	18.268	15.376	24.268	16.34	9.236
40689001-40689250	3.856	2.112	2.328	7.928	2.312	4.224	6.432	6.652	5.604	10.8	46.212	18.256	16.132	17.444	15.128	22.548	7.3
40689251-40689500	6.024	2.048	1.6	6.36	3.584	5.672	12.392	8.76	5	6.948	38.204	15.54	16.624	15.132	11.268	9.564	9.32
40689501-40689750	5.96	1.465	1.558	7.388	2.165	6.188	3.836	9.98	5.716	7.212	47.568	20.368	21.932	19.912	20.996	8.64	9.848
40689751-40690000	4.404	5.86	4.104	7.528	3.329	8.008	1.673	13.732	8.08	6.864	43.572	15.288	26.44	21.456	23.852	12.36	13.436
40690001-40690250	5	4	3	6	5	4	2	14	8	8	27	15	27	19	23	15	13
